# Supplementary material for: An SNP-based second-generation genetic map of Daphnia magna and its application to QTL analysis of phenotypic traits
Source: BMC Genomics. 2014 Nov 27;15(1):1033. doi: 10.1186/1471-2164-15-1033 (PMC4301878; doi:10.1186/1471-2164-15-1033)
Supplement: Supplementary file 1 — Additional file 1: Raw data for the genetic map, sorted according to the results from the linkage mapping. Scaffolds refer to D. magna genome assembly 2.4. Information listed includes the names of the SNP marker; the number of the linkage group; the position of the marker within the linkage group (in cM); the number of AA homozygotes (from the German father clone), AB heterozygotes, and BB homozygotes (from the Finnish mother clone); total number of genotypes called for this marker; expected number of AA, AB and BB genotypes (assuming 0.25:0.50:0.25 segregation ratios); and the p-value of Chi-square tests for a difference between observed and expected genotype frequencies (p < 0.05 indicates significant transmission ration distortion). (XLSX 192 KB) [file 12864_2014_6845_MOESM1_ESM.xlsx]

## Sheet: 2013
Marker	Linkage group	Position	obs. AA	obs. AB	obs. BB	obs. total	exp AA	exp AB	exp BB	Chi-square	chi square <0.05	chi square <0.01	chi square <0.001
contig12109_982	1	0	103	109	78	290	72.5	145	72.5	1.52169e-05	1	1	1
scaffold02697_5227	1	0.792605	101	122	81	304	76	152	76	0.000719581	1	1	1
contig25428_226	1	0.883354	103	142	76	321	80.25	160.5	80.25	0.0122353	1	0	0
scaffold03326_1096	1	2.13233	93	122	77	292	73	146	73	0.00805133	1	1	0
scaffold01537_841	1	2.13233	100	131	72	303	75.75	151.5	75.75	0.00469439	1	1	0
scaffold01302_1996	1	2.35029	99	145	75	319	79.75	159.5	79.75	0.0439886	1	0	0
scaffold00091_5666	1	3.65494	107	100	75	282	70.5	141	70.5	1.75928e-07	1	1	1
scaffold00772_255	1	7.32424	110	138	79	327	81.75	163.5	81.75	0.000991886	1	1	1
scaffold00772_4449	1	7.32424	112	140	81	333	83.25	166.5	83.25	0.000822137	1	1	1
contig08453_408	1	7.32424	105	137	75	317	79.25	158.5	79.25	0.00316526	1	1	0
scaffold00736_190	1	7.76141	95	125	66	286	71.5	143	71.5	0.00548195	1	1	0
scaffold02189_1333	1	12.5734	102	135	72	309	77.25	154.5	77.25	0.00463654	1	1	0
scaffold03191_677	1	16.1871	60	129	84	273	68.25	136.5	68.25	0.0803006	0	0	0
scaffold01042_154	1	21.381	92	114	72	278	69.5	139	69.5	0.00264456	1	1	0
scaffold01192_71	1	22.5949	97	154	72	323	80.75	161.5	80.75	0.101949	0	0	0
contig56003_1057	1	24.5122	86	127	63	276	69	138	69	0.0612079	0	0	0
scaffold02423_460	1	25.4427	92	150	73	315	78.75	157.5	78.75	0.222423	0	0	0
scaffold01908_2193	1	28.435	96	127	75	298	74.5	149	74.5	0.00884248	1	1	0
scaffold01594_2429	1	31.7252	103	116	76	295	73.75	147.5	73.75	0.000101211	1	1	1
scaffold01264_2914	1	33.072	90	133	64	287	71.75	143.5	71.75	0.0439944	1	0	0
scaffold01264_2561	1	33.072	91	132	70	293	73.25	146.5	73.25	0.0528513	0	0	0
scaffold01630_662	1	33.7037	97	157	68	322	80.5	161	80.5	0.0664583	0	0	0
contig08243_112	1	40.9129	86	126	80	292	73	146	73	0.0570964	0	0	0
contig12074_891	1	40.9129	96	159	69	324	81	162	81	0.0997034	0	0	0
scaffold00735_2279	1	43.0341	96	162	71	329	82.25	164.5	82.25	0.144036	0	0	0
scaffold01513_1699343	1	46.4202	99	152	74	325	81.25	162.5	81.25	0.0741594	0	0	0
scaffold00523_3546	1	49.8571	92	132	74	298	74.5	149	74.5	0.0484683	1	0	0
scaffold01513_1917336	1	50.1512	95	110	73	278	69.5	139	69.5	0.000413288	1	1	1
contig12069_694	1	54.8651	108	94	85	287	71.75	143.5	71.75	6.08087e-09	1	1	1
scaffold02537_1722	1	56.359	102	137	77	316	79	158	79	0.00848897	1	1	0
scaffold02879_2970	1	58.1324	99	120	78	297	74.25	148.5	74.25	0.000954288	1	1	1
contig68675_304	1	62.999	82	144	64	290	72.5	145	72.5	0.324932	0	0	0
scaffold01068_5883	1	64.5729	90	161	64	315	78.75	157.5	78.75	0.108196	0	0	0
scaffold01068_287	1	65.0509	89	150	69	308	77	154	77	0.245957	0	0	0
scaffold01068_181	1	65.0509	101	164	73	338	84.5	169	84.5	0.0848003	0	0	0
scaffold02252_141057	1	66.2491	98	136	76	310	77.5	155	77.5	0.0204388	1	0	0
scaffold03107_1520	1	68.2846	99	143	71	313	78.25	156.5	78.25	0.0254936	1	0	0
contig09499_464	1	71.4339	96	155	67	318	79.5	159	79.5	0.0642301	0	0	0
scaffold00715_3510	1	83.5768	95	150	70	315	78.75	157.5	78.75	0.0962054	0	0	0
contig09730_305	1	86.3928	95	160	75	330	82.5	165	82.5	0.255729	0	0	0
scaffold00878_3411	1	87.1694	93	129	76	298	74.5	149	74.5	0.025878	1	0	0
scaffold01024_2062	1	87.1694	91	147	75	313	78.25	156.5	78.25	0.24794	0	0	0
contig08401_649	1	89.1882	93	151	70	314	78.5	157	78.5	0.147487	0	0	0
scaffold01072_536	1	89.1882	97	131	76	304	76	152	76	0.0128814	1	0	0
contig27776_484	1	89.3978	90	137	77	304	76	152	76	0.130526	0	0	0
scaffold00728_824	1	90.5951	96	152	79	327	81.75	163.5	81.75	0.184029	0	0	0
scaffold01627_196	1	91.0173	86	138	74	298	74.5	149	74.5	0.273815	0	0	0
scaffold03183_1954	1	91.2036	91	153	78	322	80.5	161	80.5	0.39758	0	0	0
contig21891_216	1	91.2036	96	158	78	332	83	166	83	0.25629	0	0	0
scaffold00642_878	1	91.2036	99	161	72	332	83	166	83	0.0957145	0	0	0
contig20701_143	1	91.2036	89	160	77	326	81.5	163	81.5	0.608394	0	0	0
scaffold01827_25322	1	91.3455	93	115	66	274	68.5	137	68.5	0.00204281	1	1	0
scaffold01695_1164	1	91.3455	91	142	79	312	78	156	78	0.179434	0	0	0
contig04019_125	1	91.3455	92	155	75	322	80.5	161	80.5	0.325915	0	0	0
scaffold03117_18776	1	91.3455	96	155	77	328	82	164	82	0.203008	0	0	0
contig05621_339	1	91.3455	88	158	73	319	79.75	159.5	79.75	0.487027	0	0	0
contig07876_786	1	91.7239	91	131	74	296	74	148	74	0.0534476	0	0	0
scaffold00177_2205	1	92.024	99	100	74	273	68.25	136.5	68.25	5.84777e-06	1	1	1
contig16025_439	1	92.024	105	132	73	310	77.5	155	77.5	0.00121122	1	1	0
scaffold01854_724	1	92.7181	101	141	72	314	78.5	157	78.5	0.0134481	1	0	0
contig52484_296	1	92.7181	96	134	48	278	69.5	139	69.5	0.000210163	1	1	1
contig21487_66	1	92.7181	98	133	58	289	72.25	144.5	72.25	0.00157806	1	1	0
contig32684_302	1	93.2157	87	142	70	299	74.75	149.5	74.75	0.261111	0	0	0
contig07908_673	1	93.6512	95	145	76	316	79	158	79	0.109479	0	0	0
scaffold02047_4117	1	93.7897	94	100	76	270	67.5	135	67.5	3.45165e-05	1	1	1
contig10294_490	1	93.7897	97	166	75	338	84.5	169	84.5	0.226455	0	0	0
scaffold00272_2397	1	93.7897	93	152	73	318	79.5	159	79.5	0.208871	0	0	0
contig07138_199	1	93.7897	93	149	72	314	78.5	157	78.5	0.163311	0	0	0
scaffold00402_229093	1	93.7897	96	155	74	325	81.25	162.5	81.25	0.159552	0	0	0
contig24100_150	1	93.7897	95	157	73	325	81.25	162.5	81.25	0.187236	0	0	0
contig03827_691	1	93.7897	96	160	78	334	83.5	167	83.5	0.282671	0	0	0
scaffold01342_673	1	93.7897	92	162	76	330	82.5	165	82.5	0.435917	0	0	0
contig10288_629	1	93.7897	94	134	79	307	76.75	153.5	76.75	0.0403527	1	0	0
contig13349_147	1	93.7897	84	132	70	286	71.5	143	71.5	0.216218	0	0	0
scaffold00177_1443	1	93.7897	92	132	71	295	73.75	147.5	73.75	0.0439928	1	0	0
contig71163_58	1	93.7897	95	157	69	321	80.25	160.5	80.25	0.112788	0	0	0
contig60113_311	1	93.7897	87	141	66	294	73.5	147	73.5	0.174663	0	0	0
scaffold01358_2148	1	93.7897	80	156	70	306	76.5	153	76.5	0.680028	0	0	0
scaffold02247_1312	1	93.7897	94	163	77	334	83.5	167	83.5	0.38248	0	0	0
scaffold02383_49910	1	93.9315	96	154	69	319	79.75	159.5	79.75	0.0841696	0	0	0
scaffold00918_2998	1	93.9315	90	142	76	308	77	154	77	0.207748	0	0	0
contig19055_75	1	93.9315	86	154	77	317	79.25	158.5	79.25	0.681622	0	0	0
contig25108_693	1	93.9315	90	169	75	334	83.5	167	83.5	0.497776	0	0	0
contig28337_274	1	93.9315	94	148	77	319	79.75	159.5	79.75	0.176381	0	0	0
contig07060_262	1	94.5095	91	144	69	304	76	152	76	0.133566	0	0	0
scaffold00910_673	1	94.5095	89	164	74	327	81.75	163.5	81.75	0.501776	0	0	0
scaffold00446_3692	1	94.5095	87	149	69	305	76.25	152.5	76.25	0.318981	0	0	0
scaffold00910_5515	1	94.5095	94	131	75	300	75	150	75	0.0270518	1	0	0
contig07056_804	1	94.5095	81	132	63	276	69	138	69	0.238167	0	0	0
scaffold01521_1355	1	94.5095	73	137	66	276	69	138	69	0.831285	0	0	0
scaffold00233_2325	1	97.555	94	157	68	319	79.75	159.5	79.75	0.115521	0	0	0
scaffold00233_2776	1	97.6956	90	161	74	325	81.25	162.5	81.25	0.448638	0	0	0
scaffold01165_3010	1	98.1324	84	161	72	317	79.25	158.5	79.25	0.610369	0	0	0
scaffold02456_6305	1	98.1324	89	143	69	301	75.25	150.5	75.25	0.182199	0	0	0
scaffold01653_703	1	98.1324	82	138	59	279	69.75	139.5	69.75	0.147757	0	0	0
scaffold01277_784	1	98.9944	93	172	67	332	83	166	83	0.105082	0	0	0
contig28425_437	1	99.1312	81	164	64	309	77.25	154.5	77.25	0.218839	0	0	0
scaffold00605_1059	1	102.309	95	118	62	275	68.75	137.5	68.75	0.00119998	1	1	0
contig26939_1012	1	104.307	86	174	64	324	81	162	81	0.0922995	0	0	0
scaffold01399_72	1	105.667	81	164	70	315	78.75	157.5	78.75	0.520804	0	0	0
scaffold01399_668	1	105.667	89	158	65	312	78	156	78	0.153847	0	0	0
scaffold01727_1348	1	106.303	87	106	76	269	67.25	134.5	67.25	0.0015203	1	1	0
scaffold01251_3000	1	106.923	91	151	74	316	79	158	79	0.293851	0	0	0
scaffold01251_4823	1	107.119	95	141	62	298	74.5	149	74.5	0.0168418	1	0	0
contig11672_713	1	108.954	100	163	73	336	84	168	84	0.0984258	0	0	0
scaffold01551_6185	1	113.257	94	147	71	312	78	156	78	0.109182	0	0	0
scaffold01551_2564	1	113.456	88	166	71	325	81.25	162.5	81.25	0.38113	0	0	0
scaffold01304_244	1	115.156	97	137	74	308	77	154	77	0.0274839	1	0	0
contig19519_456	1	116.485	90	138	72	300	75	150	75	0.130029	0	0	0
scaffold02377_1518	1	119.008	80	140	57	277	69.25	138.5	69.25	0.145731	0	0	0
scaffold01252_1234	1	120.345	81	144	72	297	74.25	148.5	74.25	0.664254	0	0	0
scaffold01848_669	1	122.699	91	160	68	319	79.75	159.5	79.75	0.190163	0	0	0
scaffold01223_4834	1	128.811	92	146	54	292	73	146	73	0.00711745	1	1	0
scaffold02437_1388274	1	132.549	99	147	68	314	78.5	157	78.5	0.0247866	1	0	0
contig09843_961	1	132.692	110	161	63	334	83.5	167	83.5	0.00108157	1	1	0
contig25501_702	1	132.692	103	120	54	277	69.25	138.5	69.25	1.45344e-05	1	1	1
contig25502_503	1	132.692	110	142	61	313	78.25	156.5	78.25	0.000121648	1	1	1
contig04737_381	1	137.978	102	157	66	325	81.25	162.5	81.25	0.0153929	1	0	0
scaffold01459_4662	1	137.978	110	119	61	290	72.5	145	72.5	2.39679e-06	1	1	1
scaffold01459_1656	1	137.978	102	168	63	333	83.25	166.5	83.25	0.0102438	1	0	0
contig08413_876	1	137.978	107	160	66	333	83.25	166.5	83.25	0.00498261	1	1	0
scaffold01299_3243	1	137.978	111	153	66	330	82.5	165	82.5	0.00090363	1	1	1
contig12647_966	1	139.996	104	124	54	282	70.5	141	70.5	1.81854e-05	1	1	1
contig31149_45	1	139.996	92	162	53	307	76.75	153.5	76.75	0.00440471	1	1	0
contig10518_103	1	142.504	106	166	55	327	81.75	163.5	81.75	0.000338037	1	1	1
scaffold02882_1690	1	142.678	108	146	63	317	79.25	158.5	79.25	0.000627469	1	1	1
scaffold00939_966	1	144.505	110	125	66	301	75.25	150.5	75.25	2.1392e-05	1	1	1
scaffold01949_1529	1	146.618	109	134	66	309	77.25	154.5	77.25	0.00016594	1	1	1
scaffold01867_1418	1	147.96	108	157	62	327	81.75	163.5	81.75	0.0011953	1	1	0
scaffold01318_295	1	148.119	105	145	67	317	79.25	158.5	79.25	0.00332912	1	1	0
scaffold01318_3562	1	148.119	102	146	66	314	78.5	157	78.5	0.00746083	1	1	0
scaffold01312_4862	1	152.732	104	142	77	323	80.75	161.5	80.75	0.00993735	1	1	0
contig12030_65	1	154.216	107	156	77	340	85	170	85	0.0223708	1	0	0
scaffold00902_3291	1	155.163	106	147	76	329	82.25	164.5	82.25	0.0100794	1	0	0
scaffold01290_705	1	156.865	98	120	65	283	70.75	141.5	70.75	0.00081295	1	1	1
scaffold00964_2023	1	158.001	101	140	78	319	79.75	159.5	79.75	0.0175567	1	0	0
scaffold01084_678	1	158.143	103	148	79	330	82.5	165	82.5	0.030289	1	0	0
scaffold00302_6360	1	162.385	93	127	67	287	71.75	143.5	71.75	0.014227	1	0	0
scaffold00636_1283	1	163.66	96	159	77	332	83	166	83	0.250943	0	0	0
scaffold01716_179023	1	168.548	77	136	65	278	69.5	139	69.5	0.55837	0	0	0
scaffold00493_539	1	168.719	88	150	77	315	78.75	157.5	78.75	0.476508	0	0	0
scaffold01096_3979	1	171.241	91	132	73	296	74	148	74	0.0593487	0	0	0
scaffold01096_1436	1	171.421	89	170	72	331	82.75	165.5	82.75	0.36955	0	0	0
scaffold02169_1558	1	176.122	97	153	75	325	81.25	162.5	81.25	0.12943	0	0	0
scaffold02170_351	1	176.122	99	145	74	318	79.5	159	79.5	0.0408392	1	0	0
scaffold02170_571	1	176.122	89	152	71	312	78	156	78	0.319491	0	0	0
scaffold01164_2158	1	177.112	95	144	75	314	78.5	157	78.5	0.0953388	0	0	0
scaffold01433_1910	1	178.235	84	126	78	288	72	144	72	0.0930145	0	0	0
scaffold01001_3079	1	182.864	89	163	73	325	81.25	162.5	81.25	0.454194	0	0	0
scaffold01008_105	1	183.032	85	157	72	314	78.5	157	78.5	0.583788	0	0	0
scaffold01542_1192	1	183.336	91	161	69	321	80.25	160.5	80.25	0.221055	0	0	0
scaffold00774_4722	1	187.487	88	149	76	313	78.25	156.5	78.25	0.440657	0	0	0
contig28108_1005	1	188.299	72	138	68	278	69.5	139	69.5	0.937303	0	0	0
scaffold00926_1223	1	188.601	85	167	79	331	82.75	165.5	82.75	0.884833	0	0	0
scaffold01868_2040	1	189.56	84	162	77	323	80.75	161.5	80.75	0.857915	0	0	0
scaffold01285_4986	1	190.548	88	142	73	303	75.75	151.5	75.75	0.262295	0	0	0
scaffold01599_594	1	190.717	83	146	70	299	74.75	149.5	74.75	0.523532	0	0	0
scaffold01391_2616	1	194.43	85	169	75	329	82.25	164.5	82.25	0.65243	0	0	0
scaffold01237_4178	1	197.337	88	143	82	313	78.25	156.5	78.25	0.278162	0	0	0
scaffold01329_5700	1	198.978	93	144	76	313	78.25	156.5	78.25	0.146354	0	0	0
scaffold00254_195	1	201.078	91	157	73	321	80.25	160.5	80.25	0.337676	0	0	0
contig31010_476	1	201.241	88	129	70	287	71.75	143.5	71.75	0.0747148	0	0	0
scaffold00856_5231	1	201.431	90	155	74	319	79.75	159.5	79.75	0.394764	0	0	0
scaffold00856_1172	1	201.431	78	146	71	295	73.75	147.5	73.75	0.834138	0	0	0
contig14751_181	1	203.568	98	142	70	310	77.5	155	77.5	0.0268	1	0	0
contig01404_477	2	0	79	134	94	307	76.75	153.5	76.75	0.0403527	1	0	0
scaffold00211_737	2	5.46397	80	137	86	303	75.75	151.5	75.75	0.221662	0	0	0
scaffold01005_4684	2	18.8307	75	150	99	324	81	162	81	0.0694835	0	0	0
contig09295_813	2	22.4043	79	153	95	327	81.75	163.5	81.75	0.232891	0	0	0
scaffold01259_2285	2	22.9354	74	139	91	304	76	152	76	0.127136	0	0	0
contig09147_1146	2	22.9354	73	146	95	314	78.5	157	78.5	0.0990528	0	0	0
scaffold02608_4447	2	28.3941	72	154	91	317	79.25	158.5	79.25	0.281799	0	0	0
scaffold00505_1793	2	31.3109	75	141	87	303	75.75	151.5	75.75	0.300301	0	0	0
scaffold01789_2573	2	36.2498	70	100	111	281	70.25	140.5	70.25	2.14705e-08	1	1	1
contig17082_477	2	38.7552	73	146	86	305	76.25	152.5	76.25	0.435549	0	0	0
scaffold01541_1152	2	47.2378	77	136	92	305	76.25	152.5	76.25	0.0802225	0	0	0
contig10397_982	2	47.5624	82	161	89	332	83	166	83	0.742158	0	0	0
contig13773_1063	2	47.7645	79	145	95	319	79.75	159.5	79.75	0.119949	0	0	0
contig14010_433	2	48.9234	71	122	88	281	70.25	140.5	70.25	0.0312914	1	0	0
scaffold02001_2350	2	50.4353	81	147	96	324	81	162	81	0.124514	0	0	0
scaffold01477_1053	2	50.9087	67	119	90	276	69	138	69	0.0107526	1	0	0
scaffold01713_1281	2	51.821	82	136	95	313	78.25	156.5	78.25	0.0397463	1	0	0
contig14879_140	2	53.334	90	144	97	331	82.75	165.5	82.75	0.0528083	0	0	0
contig09195_486	2	55.9605	84	120	98	302	75.5	151	75.5	0.000899884	1	1	1
scaffold01985_912	2	56.9571	92	120	92	304	76	152	76	0.00118639	1	1	0
scaffold01081_569	2	58.0616	86	120	98	304	76	152	76	0.000738768	1	1	1
contig24993_520	2	58.5863	81	122	109	312	78	156	78	4.90301e-05	1	1	1
scaffold00685_1388	2	66.2675	91	126	99	316	79	158	79	0.00125133	1	1	0
scaffold00685_3945	2	66.2675	92	136	104	332	83	166	83	0.00286433	1	1	0
scaffold02428_276	2	67.6116	96	139	99	334	83.5	167	83.5	0.00890131	1	1	0
scaffold01109_462	2	67.6116	84	97	95	276	69	138	69	3.30668e-06	1	1	1
scaffold01649_886	2	69.3946	95	141	101	337	84.25	168.5	84.25	0.0101027	1	0	0
scaffold01074_1624	2	69.6048	96	139	99	334	83.5	167	83.5	0.00890131	1	1	0
scaffold02676_1671	2	71.3362	97	111	83	291	72.75	145.5	72.75	0.000142816	1	1	1
scaffold01108_739	2	73.1475	83	154	92	329	82.25	164.5	82.25	0.399951	0	0	0
scaffold02118_1465	2	73.6123	102	101	83	286	71.5	143	71.5	1.2431e-06	1	1	1
scaffold02484_126	2	75.1696	101	131	87	319	79.75	159.5	79.75	0.00332297	1	1	0
scaffold01821_10023	2	76.7546	81	153	88	322	80.5	161	80.5	0.577129	0	0	0
scaffold01209_839	2	80.7188	81	129	91	301	75.25	150.5	75.25	0.0332515	1	0	0
contig15361_1126	2	81.1918	81	137	92	310	77.5	155	77.5	0.0836892	0	0	0
scaffold00487_2907	2	82.4456	81	151	93	325	81.25	162.5	81.25	0.284528	0	0	0
contig17103_173	2	89.1382	84	115	92	291	72.75	145.5	72.75	0.00134226	1	1	0
scaffold02155_2965	2	94.0754	92	155	86	333	83.25	166.5	83.25	0.405594	0	0	0
contig28760_247	2	97.3388	79	140	84	303	75.75	151.5	75.75	0.384641	0	0	0
scaffold01133_475	2	100.488	79	138	86	303	75.75	151.5	75.75	0.255461	0	0	0
scaffold01479_896	2	101.783	72	131	78	281	70.25	140.5	70.25	0.462799	0	0	0
scaffold02410_633	2	101.906	83	147	79	309	77.25	154.5	77.25	0.659774	0	0	0
scaffold00983_2656	2	104.858	84	131	88	303	75.75	151.5	75.75	0.059206	0	0	0
scaffold02298_773	2	104.858	83	162	70	315	78.75	157.5	78.75	0.514233	0	0	0
scaffold02544_1413	2	104.858	80	154	91	325	81.25	162.5	81.25	0.441789	0	0	0
scaffold00193_2875	2	106.243	82	144	92	318	79.5	159	79.5	0.177362	0	0	0
scaffold01600_170	2	107.406	88	123	78	289	72.25	144.5	72.25	0.0288691	1	0	0
contig12961_719	2	109.125	90	118	90	298	74.5	149	74.5	0.00158105	1	1	0
scaffold02665_5097	2	109.125	77	120	89	286	71.5	143	71.5	0.0149537	1	0	0
contig29305_345	2	109.565	95	128	81	304	76	152	76	0.0118644	1	0	0
scaffold03110_80600	2	110.814	90	152	77	319	79.75	159.5	79.75	0.41377	0	0	0
scaffold01710_492	2	128.236	83	157	84	324	81	162	81	0.854356	0	0	0
scaffold01710_852	2	128.236	86	172	82	340	85	170	85	0.931846	0	0	0
scaffold01036_762	2	131.614	83	160	84	327	81.75	163.5	81.75	0.924981	0	0	0
contig07768_933	2	134.561	89	128	80	297	74.25	148.5	74.25	0.044928	1	0	0
scaffold00654_586	2	141.625	76	139	85	300	75	150	75	0.340729	0	0	0
scaffold00547_1114	2	141.757	75	122	88	285	71.25	142.5	71.25	0.0289523	1	0	0
contig12035_577	2	142.783	84	162	82	328	82	164	82	0.964076	0	0	0
scaffold01555_1633	2	142.783	83	174	83	340	85	170	85	0.910176	0	0	0
scaffold01518_871	2	144.402	89	130	84	303	75.75	151.5	75.75	0.0435579	1	0	0
scaffold01710_391	2	156.282	91	154	79	324	81	162	81	0.431924	0	0	0
scaffold02466_559	2	156.883	84	142	83	309	77.25	154.5	77.25	0.362561	0	0	0
contig07927_253	2	160.153	84	121	66	271	67.75	135.5	67.75	0.064105	0	0	0
scaffold01427_450	2	160.153	83	168	86	337	84.25	168.5	84.25	0.972204	0	0	0
scaffold01427_747	2	160.584	90	111	74	275	68.75	137.5	68.75	0.00238589	1	1	0
contig10330_422	2	161.394	87	151	83	321	80.25	160.5	80.25	0.542184	0	0	0
scaffold00529_1368	2	167.675	91	162	79	332	83	166	83	0.588534	0	0	0
scaffold00343_307	2	168.859	83	140	71	294	73.5	147	73.5	0.439056	0	0	0
scaffold01749_437677	2	168.859	89	146	76	311	77.75	155.5	77.75	0.325044	0	0	0
scaffold01749_479946	2	168.859	81	135	71	287	71.75	143.5	71.75	0.426597	0	0	0
scaffold01490_2062	2	169.954	89	165	74	328	82	164	82	0.500537	0	0	0
contig04226_125	2	170.47	100	142	39	281	70.25	140.5	70.25	1.74631e-06	1	1	1
contig15201_603	2	170.861	99	121	66	286	71.5	143	71.5	0.000752351	1	1	1
scaffold02027_7509	2	171.298	94	147	81	322	80.5	161	80.5	0.175128	0	0	0
scaffold00179_1469	2	171.298	97	125	74	296	74	148	74	0.00469392	1	1	0
scaffold03045_1307	2	171.852	99	138	79	316	79	158	79	0.0224275	1	0	0
scaffold00141_2309	2	172.119	79	145	81	305	76.25	152.5	76.25	0.682517	0	0	0
contig63024_839	2	172.576	102	136	76	314	78.5	157	78.5	0.00700043	1	1	0
contig05697_218	2	172.576	96	143	74	313	78.25	156.5	78.25	0.0664794	0	0	0
scaffold01954_21527	2	172.928	99	121	72	292	73	146	73	0.00113924	1	1	0
contig05144_584	2	172.928	96	110	77	283	70.75	141.5	70.75	0.000251521	1	1	1
scaffold03047_31423	2	173.593	93	131	74	298	74.5	149	74.5	0.033847	1	0	0
contig14076_323	2	173.593	87	131	71	289	72.25	144.5	72.25	0.116827	0	0	0
scaffold00151_73827	2	173.593	95	144	79	318	79.5	159	79.5	0.108595	0	0	0
scaffold02753_1876	2	173.753	93	165	81	339	84.75	169.5	84.75	0.580278	0	0	0
contig65495_658	2	173.753	91	149	78	318	79.5	159	79.5	0.313368	0	0	0
contig23357_1295	2	173.913	92	152	82	326	81.5	163	81.5	0.35026	0	0	0
contig53298_44	2	173.913	93	157	75	325	81.25	162.5	81.25	0.306335	0	0	0
contig06524_456	2	173.913	80	127	71	278	69.5	139	69.5	0.265182	0	0	0
scaffold00733_3047	2	173.913	94	153	81	328	82	164	82	0.285633	0	0	0
scaffold00660_2583	2	174.054	88	145	77	310	77.5	155	77.5	0.355055	0	0	0
scaffold00151_74067	2	174.054	90	146	83	319	79.75	159.5	79.75	0.273559	0	0	0
scaffold03352_4475	2	174.054	94	151	82	327	81.75	163.5	81.75	0.247579	0	0	0
scaffold03215_4226	2	174.054	86	154	79	319	79.75	159.5	79.75	0.709454	0	0	0
scaffold03103_77862	2	174.054	94	134	75	303	75.75	151.5	75.75	0.0402409	1	0	0
scaffold03184_3277	2	174.054	94	127	88	309	77.25	154.5	77.25	0.00666206	1	1	0
contig02896_543	2	174.054	88	109	82	279	69.75	139.5	69.75	0.00111657	1	1	0
contig49965_61	2	174.054	53	148	83	284	71	142	71	0.0326296	1	0	0
contig57398_126	2	174.054	90	128	85	303	75.75	151.5	75.75	0.0240475	1	0	0
contig17989_469	2	174.073	79	105	92	276	69	138	69	0.000202732	1	1	1
contig30909_706	2	174.195	94	154	76	324	81	162	81	0.247818	0	0	0
contig30458_580	2	174.195	92	134	72	298	74.5	149	74.5	0.0577086	0	0	0
scaffold00061_3546	2	174.609	99	119	57	275	68.75	137.5	68.75	0.000135894	1	1	1
scaffold02621_1321	2	174.609	94	139	77	310	77.5	155	77.5	0.0754813	0	0	0
scaffold00085_785	2	175.068	92	144	85	321	80.25	160.5	80.25	0.157409	0	0	0
scaffold03345_657	2	175.068	91	160	82	333	83.25	166.5	83.25	0.608355	0	0	0
contig07477_55	2	175.068	97	143	78	318	79.5	159	79.5	0.0642301	0	0	0
contig02641_137	2	175.068	91	132	76	299	74.75	149.5	74.75	0.0607491	0	0	0
contig23770_194	2	175.068	96	131	84	311	77.75	155.5	77.75	0.013258	1	0	0
scaffold00469_9065	2	175.703	87	158	78	323	80.75	161.5	80.75	0.721354	0	0	0
contig06609_207	2	175.703	88	145	67	300	75	150	75	0.194628	0	0	0
contig01388_31	2	175.703	92	145	80	317	79.25	158.5	79.25	0.20107	0	0	0
contig16652_1222	2	175.875	72	158	64	294	73.5	147	73.5	0.353166	0	0	0
scaffold01460_1713	2	175.875	93	155	78	326	81.5	163	81.5	0.338639	0	0	0
scaffold01466_271	2	175.875	83	153	73	309	77.25	154.5	77.25	0.713061	0	0	0
scaffold00877_2712	2	175.875	93	136	77	306	76.5	153	76.5	0.0655141	0	0	0
scaffold00469_54207	2	175.875	72	146	79	297	74.25	148.5	74.25	0.812962	0	0	0
scaffold02357_1267	2	175.875	91	124	72	287	71.75	143.5	71.75	0.0200873	1	0	0
scaffold02680_8341	2	175.875	87	123	69	279	69.75	139.5	69.75	0.0444717	1	0	0
scaffold00186_3028	2	175.875	93	146	73	312	78	156	78	0.146157	0	0	0
scaffold01400_1493315	2	175.875	95	120	79	294	73.5	147	73.5	0.00293828	1	1	0
contig33940_170	2	175.875	90	143	80	313	78.25	156.5	78.25	0.226723	0	0	0
scaffold00458_1292	2	175.875	91	142	75	308	77	154	77	0.170976	0	0	0
scaffold02507_4678	2	175.875	84	166	73	323	80.75	161.5	80.75	0.606531	0	0	0
scaffold02290_4730	2	175.875	88	169	80	337	84.25	168.5	84.25	0.825807	0	0	0
scaffold02680_8317	2	175.875	96	135	72	303	75.75	151.5	75.75	0.0247725	1	0	0
contig57946_106	2	175.875	95	134	70	299	74.75	149.5	74.75	0.0247898	1	0	0
contig11027_1080	2	175.875	91	147	78	316	79	158	79	0.272359	0	0	0
scaffold00909_5388	2	175.875	93	134	74	301	75.25	150.5	75.25	0.0493753	1	0	0
contig28396_1703	2	175.875	90	139	79	308	77	154	77	0.156626	0	0	0
scaffold00810_594	2	175.875	93	165	76	334	83.5	167	83.5	0.410976	0	0	0
scaffold02290_399	2	175.875	92	163	80	335	83.75	167.5	83.75	0.576519	0	0	0
contig02901_441	2	175.875	97	141	81	319	79.75	159.5	79.75	0.05243	0	0	0
contig53503_1030	2	175.875	93	130	75	298	74.5	149	74.5	0.0298949	1	0	0
scaffold00909_6173	2	175.875	86	130	66	282	70.5	141	70.5	0.102633	0	0	0
scaffold00050_3863	2	175.875	75	130	71	276	69	138	69	0.593487	0	0	0
contig10392_99	2	175.875	93	145	79	317	79.25	158.5	79.25	0.17065	0	0	0
scaffold02986_78068	2	175.875	93	141	81	315	78.75	157.5	78.75	0.112397	0	0	0
scaffold02407_948	2	175.875	88	129	73	290	72.5	145	72.5	0.0787577	0	0	0
contig28054_690	2	175.875	96	154	78	328	82	164	82	0.20239	0	0	0
scaffold01355_140	2	175.875	95	146	76	317	79.25	158.5	79.25	0.11948	0	0	0
scaffold01487_1779	2	175.875	95	149	81	325	81.25	162.5	81.25	0.178242	0	0	0
contig26089_1686	2	175.875	97	135	82	314	78.5	157	78.5	0.022385	1	0	0
contig09869_572	2	175.875	90	129	75	294	73.5	147	73.5	0.0513347	0	0	0
scaffold00447_7332	2	175.875	93	165	79	337	84.25	168.5	84.25	0.519804	0	0	0
scaffold02185_1487	2	175.875	94	143	80	317	79.25	158.5	79.25	0.118355	0	0	0
contig10605_327	2	175.875	95	153	79	327	81.75	163.5	81.75	0.232891	0	0	0
scaffold01508_920	2	175.875	93	157	78	328	82	164	82	0.37353	0	0	0
contig31602_141	2	176.017	65	146	87	298	74.5	149	74.5	0.185525	0	0	0
scaffold00371_4059	2	176.017	91	132	76	299	74.75	149.5	74.75	0.0607491	0	0	0
scaffold01039_1888	2	176.017	93	138	76	307	76.75	153.5	76.75	0.081552	0	0	0
scaffold00498_4215	2	176.017	93	161	81	335	83.75	167.5	83.75	0.505559	0	0	0
scaffold00719_1126	2	176.017	93	162	75	330	82.5	165	82.5	0.354742	0	0	0
scaffold01450_2059	2	176.278	90	108	77	275	68.75	137.5	68.75	0.000964755	1	1	1
scaffold00573_5789	2	176.278	97	116	73	286	71.5	143	71.5	0.000815354	1	1	1
scaffold01083_2427	2	176.278	93	138	76	307	76.75	153.5	76.75	0.081552	0	0	0
scaffold01446_1050	2	176.278	94	138	76	308	77	154	77	0.0662523	0	0	0
scaffold00510_527	2	185.598	90	147	76	313	78.25	156.5	78.25	0.300329	0	0	0
scaffold00510_3648	2	185.598	94	137	75	306	76.5	153	76.5	0.0576744	0	0	0
contig25354_234	2	195.429	89	174	71	334	83.5	167	83.5	0.282671	0	0	0
contig24917_227	2	195.429	89	151	67	307	76.75	153.5	76.75	0.198441	0	0	0
scaffold02582_612	3	0	84	133	92	309	77.25	154.5	77.25	0.0408018	1	0	0
scaffold02449_3052	3	2.81298	85	152	98	335	83.75	167.5	83.75	0.143876	0	0	0
contig17599_106	3	4.03631	88	79	103	270	67.5	135	67.5	3.54477e-11	1	1	1
scaffold02907_512	3	5.56364	88	138	96	322	80.5	161	80.5	0.0306699	1	0	0
scaffold02613_2320	3	5.7574	82	121	84	287	71.75	143.5	71.75	0.0289608	1	0	0
scaffold01432_2200	3	6.11058	75	146	101	322	80.5	161	80.5	0.0302913	1	0	0
contig32376_168	3	6.11058	86	138	98	322	80.5	161	80.5	0.0239229	1	0	0
scaffold01208_485	3	7.00434	78	107	88	273	68.25	136.5	68.25	0.00118057	1	1	0
scaffold00132_2045	3	7.39189	84	130	98	312	78	156	78	0.00700215	1	1	0
scaffold00306_2541	3	7.98541	75	133	93	301	75.25	150.5	75.25	0.0445432	1	0	0
scaffold00723_480	3	17.2116	81	157	91	329	82.25	164.5	82.25	0.524192	0	0	0
scaffold01473_1263	3	18.3902	84	138	83	305	76.25	152.5	76.25	0.251084	0	0	0
scaffold02348_3458	3	22.0564	91	124	77	292	73	146	73	0.0185683	1	0	0
scaffold01520_347	3	30.3256	82	134	70	286	71.5	143	71.5	0.343033	0	0	0
scaffold01629_1439	3	30.4865	84	152	77	313	78.25	156.5	78.25	0.751306	0	0	0
scaffold01494_1537	3	32.3604	77	149	69	295	73.75	147.5	73.75	0.792785	0	0	0
scaffold00634_188	3	32.476	89	162	70	321	80.25	160.5	80.25	0.320258	0	0	0
scaffold01574_312	3	34.9697	77	150	57	284	71	142	71	0.155804	0	0	0
scaffold01723_1839	3	34.9697	78	167	77	322	80.5	161	80.5	0.797153	0	0	0
scaffold02300_4452	3	36.0394	71	138	73	282	70.5	141	70.5	0.924951	0	0	0
scaffold02300_1304	3	36.0394	82	152	73	307	76.75	153.5	76.75	0.756917	0	0	0
scaffold02599_838	3	36.186	79	159	77	315	78.75	157.5	78.75	0.973377	0	0	0
contig42541_316	3	36.6872	81	149	73	303	75.75	151.5	75.75	0.776875	0	0	0
scaffold02717_2889	3	39.9903	74	171	79	324	81	162	81	0.56149	0	0	0
scaffold00761_667	3	41.8642	71	183	83	337	84.25	168.5	84.25	0.187294	0	0	0
scaffold01702_4063	3	43.869	67	179	85	331	82.75	165.5	82.75	0.124923	0	0	0
scaffold01294_1054	3	50.4137	59	142	75	276	69	138	69	0.352227	0	0	0
scaffold00895_522	3	51.5974	65	159	85	309	77.25	154.5	77.25	0.240372	0	0	0
scaffold00895_394	3	51.5974	65	159	88	312	78	156	78	0.173218	0	0	0
scaffold01525_1553	3	53.4321	67	163	87	317	79.25	158.5	79.25	0.249177	0	0	0
scaffold01213_1232	3	53.9736	59	151	82	292	73	146	73	0.137673	0	0	0
contig14087_1482	3	54.7341	76	123	82	281	70.25	140.5	70.25	0.099477	0	0	0
scaffold02593_1287	3	60.8954	67	153	90	310	77.5	155	77.5	0.176885	0	0	0
contig12024_948	3	61.4511	66	142	83	291	72.75	145.5	72.75	0.340507	0	0	0
scaffold02504_7427	3	64.7992	70	172	90	332	83	166	83	0.241307	0	0	0
scaffold00571_2896	3	67.2969	67	168	90	325	81.25	162.5	81.25	0.163026	0	0	0
scaffold01612_2470	3	70.4625	64	152	90	306	76.5	153	76.5	0.109079	0	0	0
scaffold02673_457	3	71.2445	66	163	82	311	77.75	155.5	77.75	0.305781	0	0	0
contig28466_151	3	71.2445	67	178	86	331	82.75	165.5	82.75	0.130714	0	0	0
scaffold01476_1864	3	71.2445	68	181	91	340	85	170	85	0.103556	0	0	0
scaffold03314_278615	3	71.6732	69	142	82	293	73.25	146.5	73.25	0.489184	0	0	0
contig45002_48	3	71.6732	68	127	79	274	68.5	137	68.5	0.309892	0	0	0
scaffold02165_1320	3	71.6732	62	149	75	286	71.5	143	71.5	0.430565	0	0	0
scaffold00553_515	3	71.6732	67	154	82	303	75.75	151.5	75.75	0.456654	0	0	0
scaffold02063_3511	3	71.9002	70	174	73	317	79.25	158.5	79.25	0.21349	0	0	0
scaffold00032_2459	3	72.0416	62	113	105	280	70	140	70	7.42458e-06	1	1	1
scaffold01766_2170	3	72.0416	68	172	78	318	79.5	159	79.5	0.252244	0	0	0
contig23286_629	3	72.0416	67	172	79	318	79.5	159	79.5	0.219649	0	0	0
scaffold01766_4192	3	72.0416	68	166	88	322	80.5	161	80.5	0.24721	0	0	0
contig20114_623	3	72.2801	61	162	85	308	77	154	77	0.101701	0	0	0
scaffold00553_702	3	72.2801	68	173	83	324	81	162	81	0.236606	0	0	0
scaffold01842_1729	3	72.2801	68	162	87	317	79.25	158.5	79.25	0.296387	0	0	0
scaffold02595_647	3	72.2801	66	190	87	343	85.75	171.5	85.75	0.0375778	1	0	0
scaffold02524_25593	3	72.2801	64	175	84	323	80.75	161.5	80.75	0.0937735	0	0	0
scaffold02089_1376	3	72.2801	66	159	84	309	77.25	154.5	77.25	0.307398	0	0	0
contig50864_172	3	72.2801	63	177	82	322	80.5	161	80.5	0.0664583	0	0	0
scaffold03272_119306	3	72.2801	66	183	80	329	82.25	164.5	82.25	0.0688179	0	0	0
scaffold01768_25131	3	72.3605	67	154	84	305	76.25	152.5	76.25	0.382015	0	0	0
contig27091_99	3	73.0874	61	140	90	291	72.75	145.5	72.75	0.0451422	1	0	0
contig46787_415	3	73.0874	61	142	92	295	73.75	147.5	73.75	0.0313446	1	0	0
contig35706_621	3	73.4302	59	129	100	288	72	144	72	0.000611677	1	1	1
scaffold01825_1922	3	73.4302	58	148	87	293	73.25	146.5	73.25	0.0558176	0	0	0
scaffold02785_3256	3	74.0951	65	161	86	312	78	156	78	0.207273	0	0	0
scaffold03342_1459	3	74.2816	69	182	87	338	84.5	169	84.5	0.141059	0	0	0
scaffold02089_803	3	74.2816	67	183	81	331	82.75	165.5	82.75	0.0869347	0	0	0
scaffold00737_3960	3	74.2816	68	178	85	331	82.75	165.5	82.75	0.162477	0	0	0
contig31393_753	3	74.4242	71	155	80	306	76.5	153	76.5	0.747628	0	0	0
scaffold02787_960	3	74.4242	63	160	77	300	75	150	75	0.267135	0	0	0
contig50594_264	3	74.7147	80	142	72	294	73.5	147	73.5	0.678579	0	0	0
scaffold02403_2777	3	74.7147	80	129	75	284	71	142	71	0.278547	0	0	0
scaffold02364_802	3	74.7147	72	126	76	274	68.5	137	68.5	0.390001	0	0	0
contig36520_215	3	75.1484	70	187	87	344	86	172	86	0.116688	0	0	0
scaffold00027_940911	3	75.2887	60	155	77	292	73	146	73	0.213414	0	0	0
scaffold00362_3045	3	75.2887	68	185	86	339	84.75	169.5	84.75	0.0931861	0	0	0
scaffold02063_1316	3	75.2887	67	148	88	303	75.75	151.5	75.75	0.215175	0	0	0
scaffold01361_37912	3	75.2887	69	185	87	341	85.25	170.5	85.25	0.112671	0	0	0
contig14770_66	3	75.2887	68	170	83	321	80.25	160.5	80.25	0.282737	0	0	0
scaffold00052_560	3	75.2887	65	164	86	315	78.75	157.5	78.75	0.188576	0	0	0
scaffold00497_1715	3	75.2887	68	185	84	337	84.25	168.5	84.25	0.09298	0	0	0
contig08877_1426	3	75.5734	67	162	82	311	77.75	155.5	77.75	0.369658	0	0	0
contig32739_132	3	75.5734	64	148	83	295	73.75	147.5	73.75	0.293633	0	0	0
contig02645_1674	3	76.4062	70	154	88	312	78	156	78	0.345037	0	0	0
contig19556_103	3	76.5616	74	178	85	337	84.25	168.5	84.25	0.408747	0	0	0
contig11922_447	3	77.0228	74	172	84	330	82.5	165	82.5	0.548812	0	0	0
contig52309_327	3	79.4371	76	165	80	321	80.25	160.5	80.25	0.838608	0	0	0
scaffold01632_2406	3	81.3027	77	143	86	306	76.5	153	76.5	0.399197	0	0	0
contig59051_320	3	83.1837	79	164	87	330	82.5	165	82.5	0.818731	0	0	0
contig57699_291	3	83.1837	73	162	83	318	79.5	159	79.5	0.689996	0	0	0
scaffold01812_808	3	83.1837	76	157	87	320	80	160	80	0.647669	0	0	0
contig46870_718	3	85.9115	81	153	84	318	79.5	159	79.5	0.775136	0	0	0
scaffold01575_2188	3	86.0523	78	125	85	288	72	144	72	0.0687634	0	0	0
scaffold02306_2426	3	86.3292	82	154	89	325	81.25	162.5	81.25	0.55135	0	0	0
scaffold01246_653	3	90.6662	78	133	96	307	76.75	153.5	76.75	0.0225243	1	0	0
scaffold01246_739	3	91.0527	78	94	109	281	70.25	140.5	70.25	6.77783e-09	1	1	1
contig30485_775	3	94.2473	91	139	97	327	81.75	163.5	81.75	0.022792	1	0	0
scaffold01139_639	3	96.6	89	145	92	326	81.5	163	81.5	0.133275	0	0	0
scaffold00773_975	3	97.0247	84	143	97	324	81	162	81	0.0639279	0	0	0
scaffold00773_4100	3	97.0247	91	135	99	325	81.25	162.5	81.25	0.00782236	1	1	0
scaffold00773_2551	3	97.0334	76	146	83	305	76.25	152.5	76.25	0.645516	0	0	0
scaffold00773_2527	3	97.0334	85	140	95	320	80	160	80	0.0600547	0	0	0
scaffold00613_1875	3	97.7942	87	114	97	298	74.5	149	74.5	0.000192186	1	1	1
scaffold01410_338	3	100.031	77	145	95	317	79.25	158.5	79.25	0.113958	0	0	0
contig16956_582	3	100.61	81	147	94	322	80.5	161	80.5	0.175128	0	0	0
scaffold02295_1045	3	100.61	85	129	85	299	74.75	149.5	74.75	0.0601426	0	0	0
scaffold02109_312	3	101.735	95	154	92	341	85.25	170.5	85.25	0.197273	0	0	0
scaffold01025_1556	3	102.198	75	87	101	263	65.75	131.5	65.75	2.20649e-08	1	1	1
contig01688_320	3	106.072	81	120	73	274	68.5	137	68.5	0.0960328	0	0	0
scaffold02866_4067	3	106.306	85	148	92	325	81.25	162.5	81.25	0.235837	0	0	0
contig27581_480	3	108.903	90	111	96	297	74.25	148.5	74.25	6.83473e-05	1	1	1
scaffold02003_1472	3	109.499	85	129	94	308	77	154	77	0.0132809	1	0	0
scaffold02305_2422	3	110.806	67	124	98	289	72.25	144.5	72.25	0.00196245	1	1	0
scaffold00303_1412	3	110.806	88	126	101	315	78.75	157.5	78.75	0.00107385	1	1	0
contig26812_503	3	115.062	77	156	96	329	82.25	164.5	82.25	0.215138	0	0	0
contig29884_624	3	115.062	79	130	94	303	75.75	151.5	75.75	0.0225115	1	0	0
contig12634_703	3	116.271	83	143	99	325	81.25	162.5	81.25	0.0438188	1	0	0
scaffold01621_1817	3	116.47	78	154	94	326	81.5	163	81.5	0.277424	0	0	0
contig31006_253	3	117.003	78	141	102	321	80.25	160.5	80.25	0.0155522	1	0	0
contig30711_1393	3	117.003	82	136	100	318	79.5	159	79.5	0.0129597	1	0	0
contig28422_865	3	118.863	77	108	95	280	70	140	70	0.000209366	1	1	1
scaffold00771_2292	3	118.863	72	122	94	288	72	144	72	0.00646297	1	1	0
contig24884_229	3	120.27	71	144	104	319	79.75	159.5	79.75	0.00729867	1	1	0
scaffold01201_3880	3	124.735	78	123	103	304	76	152	76	0.00050608	1	1	1
contig27690_1530	3	125.777	79	139	115	333	83.25	166.5	83.25	0.000217365	1	1	1
scaffold02588_1555	3	127.732	79	134	115	328	82	164	82	7.9558e-05	1	1	1
scaffold02114_353	3	127.92	72	123	111	306	76.5	153	76.5	1.93476e-05	1	1	1
scaffold01376_6699	3	139.204	62	86	134	282	70.5	141	70.5	5.00107e-18	1	1	1
scaffold01930_3209	3	141.185	57	114	143	314	78.5	157	78.5	4.52742e-16	1	1	1
contig15799_535	3	142.678	50	111	131	292	73	146	73	3.96142e-14	1	1	1
scaffold02670_202	3	150.228	53	90	149	292	73	146	73	9.21605e-24	1	1	1
scaffold02035_3227	3	150.503	58	88	168	314	78.5	157	78.5	1.24319e-30	1	1	1
scaffold00288_965	3	154.042	51	97	179	327	81.75	163.5	81.75	3.1159e-34	1	1	1
scaffold01464_354	3	161.16	53	80	176	309	77.25	154.5	77.25	1.36415e-37	1	1	1
scaffold01464_326	3	161.16	55	83	187	325	81.25	162.5	81.25	6.68479e-41	1	1	1
scaffold01826_3497978	3	162.607	57	104	172	333	83.25	166.5	83.25	3.65723e-28	1	1	1
scaffold00465_14438	4	0	83	157	88	328	82	164	82	0.687289	0	0	0
scaffold02146_284061	4	0.168329	80	146	85	311	77.75	155.5	77.75	0.516453	0	0	0
contig24584_144	4	11.0673	86	139	95	320	80	160	80	0.0493225	1	0	0
scaffold02903_1318	4	11.1594	84	150	94	328	82	164	82	0.22313	0	0	0
contig37410_1222	4	11.2416	81	141	92	314	78.5	157	78.5	0.133197	0	0	0
scaffold02903_593	4	11.2416	77	135	91	303	75.75	151.5	75.75	0.0868221	0	0	0
contig14142_1704	4	14.3056	85	157	96	338	84.5	169	84.5	0.29818	0	0	0
scaffold01644_112	4	16.6707	99	108	92	299	74.75	149.5	74.75	8.42804e-06	1	1	1
scaffold01141_3997	4	20.407	76	136	79	291	72.75	145.5	72.75	0.521418	0	0	0
contig28589_1902	4	21.1785	73	100	100	273	68.25	136.5	68.25	3.99526e-06	1	1	1
scaffold03057_1829	4	37.1224	67	121	86	274	68.5	137	68.5	0.0413315	1	0	0
scaffold02188_743	4	37.1224	81	121	93	295	73.75	147.5	73.75	0.00525197	1	1	0
scaffold03362_44583	4	37.9662	76	128	81	285	71.25	142.5	71.25	0.209474	0	0	0
contig62460_455	4	39.9513	75	139	71	285	71.25	142.5	71.25	0.86753	0	0	0
scaffold00195_10237	4	39.9513	81	157	35	273	68.25	136.5	68.25	1.98031e-05	1	1	1
scaffold00377_1283	4	39.9513	79	158	74	311	77.75	155.5	77.75	0.886407	0	0	0
scaffold02034_4688	4	41.7841	81	168	71	320	80	160	80	0.490417	0	0	0
scaffold03213_106099	4	41.7841	84	163	59	306	76.5	153	76.5	0.0674696	0	0	0
scaffold01088_2753	4	42.5737	88	160	69	317	79.25	158.5	79.25	0.315689	0	0	0
scaffold02258_265835	4	43.5763	79	166	73	318	79.5	159	79.5	0.656138	0	0	0
scaffold02158_748	4	43.5763	84	177	72	333	83.25	166.5	83.25	0.334675	0	0	0
scaffold00472_2718	4	43.5763	84	184	71	339	84.75	169.5	84.75	0.175707	0	0	0
scaffold02819_42030	4	43.5926	79	170	72	321	80.25	160.5	80.25	0.489215	0	0	0
scaffold02258_270276	4	43.5926	78	169	73	320	80	160	80	0.557454	0	0	0
contig53448_88	4	43.5926	82	150	72	304	76	152	76	0.700989	0	0	0
scaffold00167_27679	4	43.5926	84	166	73	323	80.75	161.5	80.75	0.606531	0	0	0
scaffold01927_120452	4	43.5926	77	147	67	291	72.75	145.5	72.75	0.6983	0	0	0
scaffold00014_437	4	43.5926	76	159	70	305	76.25	152.5	76.25	0.673625	0	0	0
contig27150_397	4	43.5926	79	154	74	307	76.75	153.5	76.75	0.920294	0	0	0
scaffold00416_1636	4	43.7329	76	154	66	296	74	148	74	0.559293	0	0	0
scaffold00022_429	4	43.7343	80	155	76	311	77.75	155.5	77.75	0.948328	0	0	0
scaffold00472_3267	4	43.7343	79	165	62	306	76.5	153	76.5	0.151735	0	0	0
contig06154_69	4	43.7343	80	167	69	316	79	158	79	0.408375	0	0	0
scaffold00640_814	4	43.7343	83	157	71	311	77.75	155.5	77.75	0.620337	0	0	0
contig39075_97	4	43.7343	72	145	69	286	71.5	143	71.5	0.942292	0	0	0
scaffold02865_1652	4	43.7343	81	151	71	303	75.75	151.5	75.75	0.717715	0	0	0
scaffold00409_266	4	43.8767	85	180	73	338	84.5	169	84.5	0.319176	0	0	0
scaffold00022_575	4	43.8767	80	160	72	312	78	156	78	0.735141	0	0	0
contig28322_1174	4	43.8767	78	176	67	321	80.25	160.5	80.25	0.153534	0	0	0
scaffold01314_1765	4	44.0131	80	158	66	304	76	152	76	0.414129	0	0	0
scaffold02058_3102	4	44.0131	83	172	73	328	82	164	82	0.499014	0	0	0
contig50934_113	4	44.0131	66	140	73	279	69.75	139.5	69.75	0.837429	0	0	0
scaffold03025_2267	4	44.0131	81	179	68	328	82	164	82	0.151496	0	0	0
scaffold03307_83705	4	44.0131	83	152	66	301	75.25	150.5	75.25	0.377161	0	0	0
contig66661_1382	4	44.0131	84	173	75	332	83	166	83	0.58324	0	0	0
scaffold02569_144	4	44.1502	77	167	45	289	72.25	144.5	72.25	0.000870265	1	1	1
scaffold00409_135	4	44.292	80	176	71	327	81.75	163.5	81.75	0.300183	0	0	0
contig49502_140	4	44.292	76	161	74	311	77.75	155.5	77.75	0.812698	0	0	0
scaffold02318_302	4	44.292	78	166	66	310	77.5	155	77.5	0.287894	0	0	0
contig24684_580	4	44.292	68	164	55	287	71.75	143.5	71.75	0.0296759	1	0	0
scaffold03204_99462	4	44.292	74	141	70	285	71.25	142.5	71.25	0.930596	0	0	0
contig47342_272	4	44.292	75	137	70	282	70.5	141	70.5	0.816991	0	0	0
scaffold00170_663	4	44.292	82	172	72	326	81.5	163	81.5	0.447678	0	0	0
contig32114_462	4	44.4337	78	144	72	294	73.5	147	73.5	0.832208	0	0	0
scaffold02652_52257	4	44.4337	79	177	70	326	81.5	163	81.5	0.234355	0	0	0
contig31879_1149	4	44.4337	85	171	69	325	81.25	162.5	81.25	0.291619	0	0	0
scaffold00521_37800	4	44.5775	79	149	80	308	77	154	77	0.847398	0	0	0
scaffold03362_32122	4	45.0087	81	171	76	328	82	164	82	0.687289	0	0	0
scaffold02806_1920	4	45.2913	77	165	69	311	77.75	155.5	77.75	0.455585	0	0	0
scaffold00853_5155	4	45.2913	80	156	72	308	77	154	77	0.791547	0	0	0
scaffold03232_1636	4	45.2913	85	168	70	323	80.75	161.5	80.75	0.383581	0	0	0
contig19994_155	4	45.91	61	169	65	295	73.75	147.5	73.75	0.0412487	1	0	0
contig00082_146	4	45.91	76	155	71	302	75.5	151	75.5	0.828	0	0	0
contig35538_472	4	46.0973	75	164	59	298	74.5	149	74.5	0.0935623	0	0	0
scaffold00301_43800	4	47.4746	76	141	71	288	72	144	72	0.861306	0	0	0
scaffold01441_7216	4	47.4746	79	171	77	327	81.75	163.5	81.75	0.700284	0	0	0
contig25830_490	4	47.9797	68	151	71	290	72.5	145	72.5	0.756305	0	0	0
scaffold01486_323	4	47.9797	76	140	72	288	72	144	72	0.846482	0	0	0
scaffold01303_1830	4	48.3781	89	116	80	285	71.25	142.5	71.25	0.00544923	1	1	0
contig12943_390	4	53.2628	82	181	26	289	72.25	144.5	72.25	1.92001e-09	1	1	1
scaffold02414_136	4	66.5905	90	165	50	305	76.25	152.5	76.25	0.0018913	1	1	0
scaffold00279_3241	4	66.5905	95	181	49	325	81.25	162.5	81.25	0.000181016	1	1	1
contig13204_251	4	70.4171	95	160	48	303	75.75	151.5	75.75	0.000423343	1	1	1
scaffold02655_14173	4	72.8912	104	147	31	282	70.5	141	70.5	4.81042e-09	1	1	1
contig00030_316	4	74.955	101	183	29	313	78.25	156.5	78.25	7.21621e-10	1	1	1
contig15030_420	4	81.8436	101	203	19	323	80.75	161.5	80.75	2.12712e-14	1	1	1
scaffold01140_1580	4	81.8436	103	203	18	324	81	162	81	6.44207e-15	1	1	1
contig11155_284	4	82.144	97	214	20	331	82.75	165.5	82.75	1.11719e-14	1	1	1
scaffold00631_157	4	82.5912	103	206	18	327	81.75	163.5	81.75	4.04133e-15	1	1	1
scaffold01385_5115	4	83.0509	101	192	15	308	77	154	77	3.15556e-15	1	1	1
scaffold03323_888	4	85.0398	101	216	8	325	81.25	162.5	81.25	6.2062e-20	1	1	1
scaffold03323_1126	4	85.0398	106	218	9	333	83.25	166.5	83.25	6.46897e-20	1	1	1
contig26645_250	4	85.9209	98	190	7	295	73.75	147.5	73.75	3.09436e-18	1	1	1
contig10864_1474	4	86.7437	115	155	5	275	68.75	137.5	68.75	8.38978e-21	1	1	1
scaffold02262_800	4	86.7437	104	185	4	293	73.25	146.5	73.25	6.07548e-20	1	1	1
scaffold01593_601	4	88.3859	109	225	4	338	84.5	169	84.5	5.95899e-23	1	1	1
scaffold00914_1147	4	88.3859	108	214	4	326	81.5	163	81.5	4.58093e-22	1	1	1
scaffold02065_3570	4	88.3859	111	185	3	299	74.75	149.5	74.75	2.4955e-21	1	1	1
scaffold01618_642	4	91.4584	93	175	12	280	70	140	70	1.05554e-14	1	1	1
scaffold01618_565	4	91.4584	101	197	12	310	77.5	155	77.5	9.13112e-17	1	1	1
contig13761_56	4	92.0769	98	215	14	327	81.75	163.5	81.75	3.83532e-17	1	1	1
scaffold00019_1725	4	101.451	93	179	35	307	76.75	153.5	76.75	2.52006e-07	1	1	1
scaffold00031_105	4	102.558	99	174	37	310	77.5	155	77.5	4.01109e-07	1	1	1
contig01301_70	4	102.558	113	144	33	290	72.5	145	72.5	2.58568e-10	1	1	1
scaffold00325_4018	4	103.48	103	193	37	333	83.25	166.5	83.25	3.07063e-08	1	1	1
scaffold00325_240	4	103.48	97	165	37	299	74.75	149.5	74.75	1.18335e-06	1	1	1
contig52897_878	4	104.411	105	189	39	333	83.25	166.5	83.25	9.9648e-08	1	1	1
scaffold02478_6003	4	104.411	104	178	42	324	81	162	81	1.44928e-06	1	1	1
contig06295_78	4	104.528	102	182	44	328	82	164	82	4.87346e-06	1	1	1
contig05288_405	4	104.738	90	144	46	280	70	140	70	0.000886197	1	1	1
scaffold01742_3439	4	109.598	103	179	39	321	80.25	160.5	80.25	3.40611e-07	1	1	1
contig32974_132	4	114.299	106	170	47	323	80.75	161.5	80.75	1.33438e-05	1	1	1
scaffold02351_3435	4	115.186	110	176	49	335	83.75	167.5	83.75	9.74452e-06	1	1	1
scaffold00825_141	4	119.331	114	138	52	304	76	152	76	8.88074e-07	1	1	1
scaffold01573_151	4	122.35	108	185	47	340	85	170	85	4.70141e-06	1	1	1
scaffold01620_948	4	123.167	93	164	48	305	76.25	152.5	76.25	0.000549469	1	1	1
scaffold01620_787	4	123.167	104	164	51	319	79.75	159.5	79.75	0.000132014	1	1	1
scaffold01728_712	4	123.167	104	170	46	320	80	160	80	1.45561e-05	1	1	1
contig07340_1229	4	123.457	111	167	51	329	82.25	164.5	82.25	1.7035e-05	1	1	1
scaffold01190_5051	4	124.608	109	157	54	320	80	160	80	7.41534e-05	1	1	1
scaffold00215_701012	4	125.112	100	162	52	314	78.5	157	78.5	0.000554849	1	1	1
scaffold01397_7109	4	127.866	110	154	59	323	80.75	161.5	80.75	0.000224659	1	1	1
scaffold01556_3484	4	128.498	109	163	58	330	82.5	165	82.5	0.000368503	1	1	1
contig11993_1049	4	128.667	108	160	59	327	81.75	163.5	81.75	0.00060069	1	1	1
scaffold00057_4994	4	129.003	105	152	57	314	78.5	157	78.5	0.000554849	1	1	1
scaffold02067_466	4	129.621	109	154	62	325	81.25	162.5	81.25	0.000716209	1	1	1
scaffold02486_4576	4	130.077	104	146	55	305	76.25	152.5	76.25	0.000288972	1	1	1
scaffold00461_273	4	130.929	106	138	51	295	73.75	147.5	73.75	1.90947e-05	1	1	1
scaffold00460_852	4	131.011	107	146	60	313	78.25	156.5	78.25	0.000425613	1	1	1
scaffold00460_883	4	131.011	110	144	57	311	77.75	155.5	77.75	5.10535e-05	1	1	1
scaffold00352_908	4	131.521	108	127	58	293	73.25	146.5	73.25	1.46952e-05	1	1	1
scaffold03125_380981	4	132.301	106	163	64	333	83.25	166.5	83.25	0.00465008	1	1	0
scaffold01181_4496	4	136.459	84	133	66	283	70.75	141.5	70.75	0.191001	0	0	0
contig12391_129	4	136.459	104	135	62	301	75.25	150.5	75.25	0.000577495	1	1	1
scaffold02426_472	4	136.61	102	120	58	280	70	140	70	5.70588e-05	1	1	1
contig15293_385	4	136.61	105	126	57	288	72	144	72	3.53575e-05	1	1	1
scaffold00641_798	4	140.763	84	127	65	276	69	138	69	0.112502	0	0	0
scaffold01622_4249	4	143.215	112	148	71	331	82.75	165.5	82.75	0.000978976	1	1	1
contig08237_353	4	145.568	107	145	67	319	79.75	159.5	79.75	0.00177518	1	1	0
scaffold00935_938	4	154.125	90	158	63	311	77.75	155.5	77.75	0.0921586	0	0	0
contig09434_660	4	156.603	86	136	57	279	69.75	139.5	69.75	0.0449524	1	0	0
scaffold01317_1774	4	157.065	100	148	72	320	80	160	80	0.0350844	1	0	0
scaffold02722_330	4	158.206	97	125	62	284	71	142	71	0.00174921	1	1	0
scaffold02620_5364	4	160.688	101	145	73	319	79.75	159.5	79.75	0.0229173	1	0	0
scaffold00759_395	4	161.199	88	132	53	273	68.25	136.5	68.25	0.00970095	1	1	0
scaffold03282_94145	4	161.681	95	159	66	320	80	160	80	0.0717638	0	0	0
contig15130_209	4	161.681	94	136	71	301	75.25	150.5	75.25	0.0426604	1	0	0
scaffold03282_89227	4	162.396	102	129	65	296	74	148	74	0.000855188	1	1	1
scaffold00401_585262	5	0	86	158	79	323	80.75	161.5	80.75	0.796479	0	0	0
scaffold00401_540614	5	0.366206	83	163	82	328	82	164	82	0.990895	0	0	0
scaffold00172_1242	5	0.509372	71	145	83	299	74.75	149.5	74.75	0.53953	0	0	0
scaffold00172_1747	5	0.509372	86	154	85	325	81.25	162.5	81.25	0.639101	0	0	0
scaffold01393_3129	5	2.01591	88	156	80	324	81	162	81	0.657209	0	0	0
scaffold01976_681	5	4.67623	92	159	83	334	83.5	167	83.5	0.534861	0	0	0
contig00426_29	5	4.67623	88	151	76	315	78.75	157.5	78.75	0.484132	0	0	0
scaffold00579_229	5	6.08899	90	141	81	312	78	156	78	0.182333	0	0	0
scaffold00401_90465	5	6.64184	88	115	84	287	71.75	143.5	71.75	0.00329276	1	1	0
scaffold01097_1289	5	8.73247	91	135	78	304	76	152	76	0.0856713	0	0	0
scaffold00412_86	5	10.5678	99	117	78	294	73.5	147	73.5	0.000489342	1	1	1
scaffold01553_371	5	18.8794	100	158	80	338	84.5	169	84.5	0.149657	0	0	0
contig13061_963	5	20.2067	91	128	68	287	71.75	143.5	71.75	0.0296759	1	0	0
scaffold01061_2641	5	20.926	96	157	78	331	82.75	165.5	82.75	0.242827	0	0	0
scaffold01986_256	5	20.995	97	157	81	335	83.75	167.5	83.75	0.241137	0	0	0
scaffold00911_457	5	23.3455	98	154	78	330	82.5	165	82.5	0.142922	0	0	0
scaffold00911_2482	5	23.3455	94	135	79	308	77	154	77	0.0462046	1	0	0
scaffold00727_28160	5	25.3497	99	156	76	331	82.75	165.5	82.75	0.117243	0	0	0
contig13795_552	5	26.9025	57	141	75	273	68.25	136.5	68.25	0.263115	0	0	0
contig14288_821	5	30.0509	93	143	83	319	79.75	159.5	79.75	0.132606	0	0	0
scaffold01689_2813	5	30.3656	90	163	83	336	84	168	84	0.744798	0	0	0
scaffold00609_4709	5	32.7036	98	127	86	311	77.75	155.5	77.75	0.00339146	1	1	0
scaffold02368_5469	5	32.7036	92	153	83	328	82	164	82	0.37353	0	0	0
contig09243_121	5	33.6042	87	134	83	304	76	152	76	0.112567	0	0	0
scaffold00991_1627	5	33.6042	79	124	84	287	71.75	143.5	71.75	0.0647686	0	0	0
contig12064_972	5	36.6275	89	127	85	301	75.25	150.5	75.25	0.0241713	1	0	0
scaffold00514_2088	5	37.4971	83	132	87	302	75.5	151	75.5	0.0868382	0	0	0
scaffold03221_1865	5	44.5666	70	143	74	287	71.75	143.5	71.75	0.94413	0	0	0
contig12993_69	5	55.7413	78	144	91	313	78.25	156.5	78.25	0.214738	0	0	0
scaffold00796_1730	5	59.9	72	159	79	310	77.5	155	77.5	0.770057	0	0	0
contig04172_1006	5	60.3614	79	156	82	317	79.25	158.5	79.25	0.934426	0	0	0
scaffold01999_773	5	62.9993	80	145	90	315	78.75	157.5	78.75	0.269949	0	0	0
contig14130_357	5	64.1569	81	128	91	300	75	150	75	0.0284388	1	0	0
scaffold02048_3101	5	97.0826	72	121	88	281	70.25	140.5	70.25	0.0268514	1	0	0
scaffold02263_2074	5	97.0826	81	165	88	334	83.5	167	83.5	0.843109	0	0	0
contig25912_474	5	101.741	81	140	89	310	77.5	155	77.5	0.190507	0	0	0
contig26715_727	5	101.741	76	145	89	310	77.5	155	77.5	0.304123	0	0	0
scaffold02272_8485	5	103.571	85	138	87	310	77.5	155	77.5	0.152984	0	0	0
contig29800_1343	5	106.24	71	120	82	273	68.25	136.5	68.25	0.087359	0	0	0
scaffold01481_809	5	107.125	76	147	92	315	78.75	157.5	78.75	0.220315	0	0	0
contig13555_1685	5	107.125	81	144	88	313	78.25	156.5	78.25	0.315073	0	0	0
contig13256_485	5	108.65	81	153	93	327	81.75	163.5	81.75	0.328021	0	0	0
scaffold01309_4731	5	113.825	80	154	93	327	81.75	163.5	81.75	0.343418	0	0	0
scaffold01309_1055	5	113.825	56	130	74	260	65	130	65	0.287609	0	0	0
scaffold01651_320	5	115.738	80	158	97	335	83.75	167.5	83.75	0.246229	0	0	0
scaffold01150_4114	5	116.554	80	120	79	279	69.75	139.5	69.75	0.065259	0	0	0
scaffold01150_4192	5	116.554	85	123	95	303	75.75	151.5	75.75	0.0033748	1	1	0
scaffold01484_912	5	118.458	77	140	91	308	77	154	77	0.148215	0	0	0
scaffold01484_951	5	118.779	88	98	91	277	69.25	138.5	69.25	6.95916e-06	1	1	1
scaffold00666_2247	5	121.76	96	110	98	304	76	152	76	8.99878e-06	1	1	1
scaffold00386_3761	5	122.548	82	108	84	274	68.5	137	68.5	0.00212649	1	1	0
scaffold02627_783	5	123.319	86	142	94	322	80.5	161	80.5	0.0870743	0	0	0
contig33125_449	5	123.319	86	154	100	340	85	170	85	0.124637	0	0	0
contig10516_961	5	125.277	84	142	98	324	81	162	81	0.0462324	1	0	0
contig28349_1091	5	125.713	88	134	91	313	78.25	156.5	78.25	0.0382513	1	0	0
contig14714_250	5	127.151	83	157	96	336	84	168	84	0.294283	0	0	0
scaffold00847_1941	5	127.151	85	117	89	291	72.75	145.5	72.75	0.00356191	1	1	0
scaffold01233_1044	5	128.087	83	120	98	301	75.25	150.5	75.25	0.000979399	1	1	1
contig13777_916	5	128.087	82	116	96	294	73.5	147	73.5	0.000743545	1	1	1
contig13499_682	5	128.351	83	152	95	330	82.5	165	82.5	0.232096	0	0	0
scaffold02099_1678	5	128.351	93	107	94	294	73.5	147	73.5	1.86856e-05	1	1	1
scaffold02099_1511	5	128.351	89	93	97	279	69.75	139.5	69.75	1.47507e-07	1	1	1
scaffold00503_2545	5	128.351	84	97	73	254	63.5	127	63.5	0.000519319	1	1	1
scaffold02411_20653	5	128.351	77	118	82	277	69.25	138.5	69.25	0.0439568	1	0	0
scaffold00264_676	5	128.351	82	120	89	291	72.75	145.5	72.75	0.00968229	1	1	0
scaffold00244_99580	5	128.351	87	135	93	315	78.75	157.5	78.75	0.0358443	1	0	0
scaffold03011_1770	5	128.695	86	155	93	334	83.5	167	83.5	0.36459	0	0	0
scaffold01860_3045	5	128.695	71	146	82	299	74.75	149.5	74.75	0.614699	0	0	0
scaffold02005_791	5	128.695	78	147	93	318	79.5	159	79.5	0.199247	0	0	0
contig30483_835	5	128.833	70	123	91	284	71	142	71	0.0166546	1	0	0
scaffold00985_1763	5	128.833	77	105	98	280	70	140	70	3.28027e-05	1	1	1
scaffold00124_66458	5	128.833	71	112	105	288	72	144	72	1.47392e-05	1	1	1
contig22738_252	5	128.833	75	137	92	304	76	152	76	0.0879558	0	0	0
scaffold02930_19103	5	128.97	82	140	93	315	78.75	157.5	78.75	0.0974348	0	0	0
contig18270_702	5	128.97	81	133	83	297	74.25	148.5	74.25	0.195672	0	0	0
scaffold02744_121669	5	128.97	82	142	98	322	80.5	161	80.5	0.0479658	1	0	0
scaffold01943_650437	5	128.97	79	143	97	319	79.75	159.5	79.75	0.0657056	0	0	0
contig05179_319	5	128.97	44	133	94	271	67.75	135.5	67.75	9.40939e-05	1	1	1
contig09143_508	5	128.97	81	144	95	320	80	160	80	0.109427	0	0	0
scaffold02265_1694	5	128.97	85	150	100	335	83.75	167.5	83.75	0.082085	0	0	0
contig13642_357	5	128.97	67	134	85	286	71.5	143	71.5	0.182811	0	0	0
scaffold00071_136	5	128.97	62	126	69	257	64.25	128.5	64.25	0.787179	0	0	0
contig25190_676	5	128.97	74	117	81	272	68	136	68	0.0587444	0	0	0
scaffold00161_2911	5	128.97	79	141	96	316	79	158	79	0.0643338	0	0	0
scaffold01261_2384	5	128.97	73	130	90	293	73.25	146.5	73.25	0.0581511	0	0	0
scaffold02411_34673	5	128.97	78	145	92	315	78.75	157.5	78.75	0.199033	0	0	0
scaffold01608_1699	5	128.97	75	126	94	295	73.75	147.5	73.75	0.0128087	1	0	0
scaffold00293_752	5	128.97	76	145	93	314	78.5	157	78.5	0.159202	0	0	0
scaffold03306_226264	5	128.97	85	150	96	331	82.75	165.5	82.75	0.162477	0	0	0
scaffold03011_764	5	128.97	86	149	96	331	82.75	165.5	82.75	0.142683	0	0	0
contig21100_884	5	128.97	82	130	98	310	77.5	155	77.5	0.0077655	1	1	0
scaffold03167_25339	5	128.97	73	126	94	293	73.25	146.5	73.25	0.0126043	1	0	0
scaffold03348_4122	5	128.97	63	126	90	279	69.75	139.5	69.75	0.0198539	1	0	0
scaffold00870_1299	5	129.112	85	148	93	326	81.5	163	81.5	0.206659	0	0	0
scaffold00264_727	5	129.112	83	143	98	324	81	162	81	0.0537808	0	0	0
scaffold00012_1625	5	129.112	79	145	93	317	79.25	158.5	79.25	0.17065	0	0	0
scaffold00012_1874	5	129.112	73	123	96	292	73	146	73	0.00436153	1	1	0
contig00929_85	5	129.112	77	128	97	302	75.5	151	75.5	0.00800399	1	1	0
scaffold02349_2240	5	129.112	78	150	99	327	81.75	163.5	81.75	0.0851532	0	0	0
scaffold01009_43152	5	129.112	80	149	95	324	81	162	81	0.175933	0	0	0
scaffold00495_322	5	129.112	66	132	91	289	72.25	144.5	72.25	0.0390097	1	0	0
contig64673_830	5	129.397	78	117	89	284	71	142	71	0.00800679	1	1	0
scaffold03165_3336	5	129.397	85	146	96	327	81.75	163.5	81.75	0.106127	0	0	0
scaffold02702_119390	5	129.397	80	137	101	318	79.5	159	79.5	0.0119048	1	0	0
scaffold00889_2638	5	129.542	78	144	94	316	79	158	79	0.128653	0	0	0
scaffold02224_2925	5	129.691	85	141	92	318	79.5	159	79.5	0.111713	0	0	0
scaffold00099_954	5	132.523	55	130	85	270	67.5	135	67.5	0.0296433	1	0	0
scaffold03037_56848	5	133.699	77	107	90	274	68.5	137	68.5	0.000757012	1	1	1
contig09209_163	5	133.699	79	160	96	335	83.75	167.5	83.75	0.301644	0	0	0
scaffold01503_7395	5	133.699	79	143	100	322	80.5	161	80.5	0.0339798	1	0	0
scaffold01503_4334	5	133.699	75	157	99	331	82.75	165.5	82.75	0.113411	0	0	0
scaffold02847_6693	5	140.709	79	90	105	274	68.5	137	68.5	8.43192e-09	1	1	1
scaffold00559_2038	5	142.89	65	100	116	281	70.25	140.5	70.25	8.12744e-10	1	1	1
contig19201_666	6	0	66	151	83	300	75	150	75	0.379083	0	0	0
scaffold01770_59197	6	1e-07	74	146	86	306	76.5	153	76.5	0.453459	0	0	0
scaffold00173_204	6	1.08995	69	178	41	288	72	144	72	2.14454e-05	1	1	1
scaffold02570_796	6	1.89084	67	159	86	312	78	156	78	0.296786	0	0	0
scaffold00112_172889	6	2.34635	78	145	92	315	78.75	157.5	78.75	0.199033	0	0	0
scaffold02014_809	6	3.25536	73	168	82	323	80.75	161.5	80.75	0.599066	0	0	0
scaffold00028_2773	6	5.00882	73	175	93	341	85.25	170.5	85.25	0.274779	0	0	0
scaffold00028_403	6	5.10176	71	166	86	323	80.75	161.5	80.75	0.43956	0	0	0
contig28688_84	6	11.1381	76	147	96	319	79.75	159.5	79.75	0.107148	0	0	0
scaffold00974_4810	6	15.9747	63	155	96	314	78.5	157	78.5	0.0303903	1	0	0
scaffold00974_5407	6	15.9747	73	151	97	321	80.25	160.5	80.25	0.0947325	0	0	0
scaffold00815_3177	6	20.3365	69	155	99	323	80.75	161.5	80.75	0.0474543	1	0	0
scaffold01315_244613	6	20.3365	78	118	94	290	72.5	145	72.5	0.00271125	1	1	0
contig14730_239	6	20.513	69	151	100	320	80	160	80	0.0299156	1	0	0
scaffold01315_18350	6	21.4886	70	162	94	326	81.5	163	81.5	0.169822	0	0	0
scaffold00650_91376	6	21.8257	59	139	88	286	71.5	143	71.5	0.0472432	1	0	0
contig22220_1096	6	21.8257	69	140	89	298	74.5	149	74.5	0.151692	0	0	0
contig33515_690	6	21.8257	60	133	93	286	71.5	143	71.5	0.0110316	1	0	0
contig19050_56	6	21.999	67	153	94	314	78.5	157	78.5	0.088605	0	0	0
scaffold00299_350072	6	21.999	66	159	95	320	80	160	80	0.0717638	0	0	0
contig21738_646	6	21.999	64	153	91	308	77	154	77	0.0931656	0	0	0
contig23335_508	6	22.9516	65	160	92	317	79.25	158.5	79.25	0.0988769	0	0	0
scaffold03295_55653	6	22.9516	72	145	95	312	78	156	78	0.0844873	0	0	0
scaffold03360_3181	6	22.9516	71	140	90	301	75.25	150.5	75.25	0.144874	0	0	0
scaffold03209_197690	6	22.9516	73	123	91	287	71.75	143.5	71.75	0.0172923	1	0	0
scaffold02463_231	6	23.1118	70	148	96	314	78.5	157	78.5	0.0693361	0	0	0
scaffold00098_2231	6	23.1118	70	129	81	280	70	140	70	0.273507	0	0	0
contig31089_38	6	23.1118	65	175	84	324	81	162	81	0.115625	0	0	0
scaffold02881_95376	6	23.1118	64	146	85	295	73.75	147.5	73.75	0.220873	0	0	0
contig02084_99	6	23.1118	58	168	95	321	80.25	160.5	80.25	0.00989956	1	1	0
scaffold02972_168621	6	23.1118	58	136	94	288	72	144	72	0.00712287	1	1	0
contig09374_281	6	23.1118	70	155	94	319	79.75	159.5	79.75	0.144771	0	0	0
scaffold02881_9814	6	23.1118	64	155	85	304	76	152	76	0.220939	0	0	0
scaffold02029_776	6	23.1118	64	170	88	322	80.5	161	80.5	0.101072	0	0	0
scaffold00188_2172	6	23.1118	49	135	79	263	65.75	131.5	65.75	0.0297416	1	0	0
scaffold03209_210452	6	23.1118	69	167	95	331	82.75	165.5	82.75	0.127979	0	0	0
scaffold00512_2084	6	23.1118	68	170	96	334	83.5	167	83.5	0.0906094	0	0	0
scaffold03006_1737	6	23.1118	71	175	97	343	85.75	171.5	85.75	0.129733	0	0	0
contig11914_924	6	23.1118	63	156	82	301	75.25	150.5	75.25	0.246515	0	0	0
scaffold03360_2916	6	23.1118	69	173	95	337	84.25	168.5	84.25	0.1193	0	0	0
contig25856_86	6	23.1371	61	161	91	313	78.25	156.5	78.25	0.049549	1	0	0
scaffold00081_1367	6	23.1371	71	139	92	302	75.5	151	75.5	0.089465	0	0	0
scaffold02941_7032	6	23.1371	61	156	93	310	77.5	155	77.5	0.036528	1	0	0
scaffold00098_1943	6	23.1371	67	137	103	307	76.75	153.5	76.75	0.00249089	1	1	0
scaffold00606_2933	6	24.0133	73	160	95	328	82	164	82	0.207387	0	0	0
scaffold00606_1923	6	24.0735	73	145	99	317	79.25	158.5	79.25	0.0375405	1	0	0
contig24302_858	6	24.2125	74	166	93	333	83.25	166.5	83.25	0.337704	0	0	0
contig12829_294	6	25.4301	71	127	99	297	74.25	148.5	74.25	0.00317475	1	1	0
scaffold00411_2056	6	25.8143	70	151	88	309	77.25	154.5	77.25	0.323734	0	0	0
contig28778_1370	6	27.8513	68	159	95	322	80.5	161	80.5	0.101386	0	0	0
scaffold02288_2548	6	30.0046	74	159	91	324	81	162	81	0.387697	0	0	0
scaffold01324_1094568	6	39.03	76	125	89	290	72.5	145	72.5	0.0353881	1	0	0
scaffold02418_2290	6	44.4801	79	161	94	334	83.5	167	83.5	0.410976	0	0	0
scaffold02418_4021	6	44.6193	87	120	81	288	72	144	72	0.0161635	1	0	0
scaffold02408_565	6	49.6822	70	161	83	314	78.5	157	78.5	0.527225	0	0	0
contig26650_480	6	51.2554	75	150	82	307	76.75	153.5	76.75	0.787089	0	0	0
contig11422_500	6	52.9802	77	153	75	305	76.25	152.5	76.25	0.985354	0	0	0
contig11192_37	6	53.8251	83	163	81	327	81.75	163.5	81.75	0.986333	0	0	0
scaffold02275_1402	6	54.2757	75	160	81	316	79	158	79	0.870019	0	0	0
scaffold00194_341	6	55.7589	75	129	77	281	70.25	140.5	70.25	0.384614	0	0	0
scaffold00194_522	6	56.1227	78	124	72	274	68.5	137	68.5	0.25539	0	0	0
scaffold00638_1661	6	57.9244	78	170	78	326	81.5	163	81.5	0.740364	0	0	0
contig11465_453	6	58.312	70	168	75	313	78.25	156.5	78.25	0.396563	0	0	0
scaffold01472_1274	6	59.7787	78	155	79	312	78	156	78	0.990431	0	0	0
contig14156_592	6	60.14	80	147	71	298	74.5	149	74.5	0.741813	0	0	0
scaffold02409_1084	6	61.1738	74	176	72	322	80.5	161	80.5	0.244158	0	0	0
scaffold00928_52	6	63.2654	71	192	71	334	83.5	167	83.5	0.0236944	1	0	0
contig09851_255	6	64.6155	59	156	62	277	69.25	138.5	69.25	0.106067	0	0	0
scaffold01491_1207	6	65.8229	72	168	78	318	79.5	159	79.5	0.536525	0	0	0
scaffold00941_157873	6	74.2731	84	165	81	330	82.5	165	82.5	0.973096	0	0	0
contig29224_233	6	76.1572	83	167	73	323	80.75	161.5	80.75	0.608411	0	0	0
scaffold01384_1281	6	77.6029	77	167	75	319	79.75	159.5	79.75	0.694055	0	0	0
scaffold01059_3197	6	77.6029	84	176	72	332	83	166	83	0.35482	0	0	0
scaffold02576_211	6	80.9565	83	178	77	338	84.5	169	84.5	0.556661	0	0	0
scaffold00511_360	6	84.8902	83	174	70	327	81.75	163.5	81.75	0.303877	0	0	0
scaffold01338_3395	6	87.5637	68	156	53	277	69.25	138.5	69.25	0.0486324	1	0	0
scaffold00560_805	6	87.7037	83	193	71	347	86.75	173.5	86.75	0.0737829	0	0	0
scaffold00912_2604	6	87.8652	79	140	75	294	73.5	147	73.5	0.678579	0	0	0
scaffold00645_2782	6	90.1066	94	148	74	316	79	158	79	0.149758	0	0	0
contig26529_880	6	92.1809	84	174	72	330	82.5	165	82.5	0.395631	0	0	0
scaffold02387_1341	6	94.767	86	154	70	310	77.5	155	77.5	0.435066	0	0	0
contig26704_1487	6	95.4749	87	152	81	320	80	160	80	0.598996	0	0	0
scaffold01580_384	6	98.8963	88	140	81	309	77.25	154.5	77.25	0.218839	0	0	0
scaffold00684_910969	6	99.9604	92	159	78	329	82.25	164.5	82.25	0.458573	0	0	0
scaffold01019_6112	6	99.9604	84	133	74	291	72.75	145.5	72.75	0.242313	0	0	0
scaffold00294_2867	6	99.9604	78	127	71	276	69	138	69	0.34842	0	0	0
scaffold00684_872834	6	100.482	87	143	82	312	78	156	78	0.312403	0	0	0
scaffold02057_361	6	100.659	90	161	83	334	83.5	167	83.5	0.696091	0	0	0
scaffold00955_1161	6	100.659	60	143	72	275	68.75	137.5	68.75	0.475382	0	0	0
scaffold00684_805782	6	100.659	87	151	79	317	79.25	158.5	79.25	0.57305	0	0	0
scaffold00648_1231	6	100.659	88	157	80	325	81.25	162.5	81.25	0.68176	0	0	0
contig14146_957	6	100.869	80	107	92	279	69.75	139.5	69.75	0.000307261	1	1	1
contig14149_195	6	101.521	91	135	81	307	76.75	153.5	76.75	0.0776631	0	0	0
scaffold02136_432	6	101.521	93	151	84	328	82	164	82	0.27875	0	0	0
contig06585_26	6	101.521	83	136	76	295	73.75	147.5	73.75	0.345518	0	0	0
scaffold01639_2907	6	101.688	92	135	81	308	77	154	77	0.0647635	0	0	0
scaffold02645_1045	6	103.178	82	137	82	301	75.25	150.5	75.25	0.29791	0	0	0
scaffold01498_1398	6	103.551	84	155	85	324	81	162	81	0.736714	0	0	0
scaffold00695_2972	6	103.551	77	128	77	282	70.5	141	70.5	0.301622	0	0	0
scaffold00695_1385	6	103.551	90	127	89	306	76.5	153	76.5	0.0120154	1	0	0
scaffold01514_1337	6	103.551	88	146	88	322	80.5	161	80.5	0.24721	0	0	0
scaffold01458_1995	6	104.417	84	158	89	331	82.75	165.5	82.75	0.660071	0	0	0
scaffold02314_539	6	104.627	80	144	90	314	78.5	157	78.5	0.247857	0	0	0
scaffold01145_86	6	106.144	87	133	86	306	76.5	153	76.5	0.0729744	0	0	0
scaffold01145_1711	6	106.144	88	145	87	320	80	160	80	0.244296	0	0	0
contig34569_107	6	110.595	97	129	92	318	79.5	159	79.5	0.003218	1	1	0
scaffold00426_2485	6	112.116	102	138	93	333	83.25	166.5	83.25	0.00596634	1	1	0
scaffold02320_2683	6	114.036	93	140	88	321	80.25	160.5	80.25	0.0674572	0	0	0
scaffold02493_2381	6	115.467	91	133	91	315	78.75	157.5	78.75	0.0221236	1	0	0
scaffold01828_618	6	116.368	88	147	88	323	80.75	161.5	80.75	0.272026	0	0	0
scaffold01828_7280	6	117.51	89	110	84	283	70.75	141.5	70.75	0.000824522	1	1	1
scaffold00760_2713	6	117.51	94	146	90	330	82.5	165	82.5	0.106846	0	0	0
scaffold00814_3590	6	118.425	100	106	85	291	72.75	145.5	72.75	1.0165e-05	1	1	1
scaffold02077_1935	6	120.9	110	91	83	284	71	142	71	8.51686e-10	1	1	1
scaffold01131_4354	6	125.64	89	129	88	306	76.5	153	76.5	0.0230988	1	0	0
scaffold02221_2779	6	132.209	99	125	98	322	80.5	161	80.5	0.000318211	1	1	1
contig11526_357	6	132.359	96	132	98	326	81.5	163	81.5	0.00271768	1	1	0
scaffold00892_2305	6	134.191	102	118	100	320	80	160	80	1.6087e-05	1	1	1
scaffold00408_2681	6	135.008	101	135	90	326	81.5	163	81.5	0.00562248	1	1	0
scaffold00408_86	6	135.134	97	125	97	319	79.75	159.5	79.75	0.000574286	1	1	1
contig14269_181	6	135.851	96	130	96	322	80.5	161	80.5	0.00255694	1	1	0
scaffold00744_888	6	135.851	99	134	91	324	81	162	81	0.00649296	1	1	0
contig09105_107	6	135.851	88	123	92	303	75.75	151.5	75.75	0.00445294	1	1	0
scaffold01266_961	6	136.026	95	128	89	312	78	156	78	0.00585168	1	1	0
scaffold00667_1391	7	0	79	121	91	291	72.75	145.5	72.75	0.00985009	1	1	0
scaffold02751_35324	7	0.136266	84	143	94	321	80.25	160.5	80.25	0.10865	0	0	0
scaffold02561_5081	7	1.71101	83	160	90	333	83.25	166.5	83.25	0.669716	0	0	0
scaffold01624_224	7	3.45604	83	137	80	300	75	150	75	0.314533	0	0	0
scaffold01700_4479	7	9.83237	77	152	88	317	79.25	158.5	79.25	0.522952	0	0	0
scaffold02253_1201	7	9.83237	84	149	89	322	80.5	161	80.5	0.378307	0	0	0
contig15745_322	7	10.2155	81	146	82	309	77.25	154.5	77.25	0.624456	0	0	0
scaffold02150_1181	7	11.52	76	100	100	276	69	138	69	3.54233e-06	1	1	1
contig12423_225	7	15.2062	79	124	93	296	74	148	74	0.0105245	1	0	0
contig11008_905	7	15.5048	77	158	88	323	80.75	161.5	80.75	0.637332	0	0	0
contig09278_273	7	16.0358	82	147	87	316	79	158	79	0.429585	0	0	0
contig13249_105	7	17.4208	84	161	81	326	81.5	163	81.5	0.949189	0	0	0
scaffold01681_480	7	18.647	86	122	65	273	68.25	136.5	68.25	0.0426095	1	0	0
contig16836_748	7	18.929	72	142	84	298	74.5	149	74.5	0.443933	0	0	0
scaffold02738_155	7	21.4067	81	143	89	313	78.25	156.5	78.25	0.254359	0	0	0
scaffold00897_4285	7	23.5598	73	162	84	319	79.75	159.5	79.75	0.658036	0	0	0
scaffold01549_4141	7	25.4005	85	132	80	297	74.25	148.5	74.25	0.146973	0	0	0
scaffold00913_129262	7	28.3895	79	127	81	287	71.75	143.5	71.75	0.14791	0	0	0
scaffold01483_5255	7	28.6328	77	168	94	339	84.75	169.5	84.75	0.420723	0	0	0
contig07462_560	7	30.6211	77	152	92	321	80.25	160.5	80.25	0.316292	0	0	0
scaffold01596_2255	7	31.5282	82	158	93	333	83.25	166.5	83.25	0.450545	0	0	0
scaffold01558_1758	7	33.5109	76	109	102	287	71.75	143.5	71.75	2.3705e-05	1	1	1
contig09427_176	7	34.3894	77	135	95	307	76.75	153.5	76.75	0.03744	1	0	0
scaffold00879_2097	7	34.3894	77	128	100	305	76.25	152.5	76.25	0.00344617	1	1	0
scaffold00879_2325	7	34.4783	77	143	98	318	79.5	159	79.5	0.0499439	1	0	0
scaffold00436_6072	7	39.5149	81	137	95	313	78.25	156.5	78.25	0.0470798	1	0	0
scaffold01465_1308	7	40.4444	73	128	95	296	74	148	74	0.0130647	1	0	0
contig30985_89	7	41.7185	79	96	101	276	69	138	69	4.86401e-07	1	1	1
contig17123_277	7	42.9971	75	145	91	311	77.75	155.5	77.75	0.21607	0	0	0
scaffold01564_3724	7	43.4859	65	136	90	291	72.75	145.5	72.75	0.0627849	0	0	0
scaffold00888_956	7	44.6101	77	132	99	308	77	154	77	0.00896627	1	1	0
contig14069_519	7	45.6467	77	154	86	317	79.25	158.5	79.25	0.681622	0	0	0
scaffold03150_983	7	46.5637	76	127	99	302	75.5	151	75.5	0.00382489	1	1	0
scaffold03150_2403	7	46.5637	68	130	82	280	70	140	70	0.243099	0	0	0
contig21550_804	7	46.76	63	132	85	280	70	140	70	0.112397	0	0	0
scaffold01759_55066	7	48.0997	81	110	103	294	73.5	147	73.5	1.73975e-05	1	1	1
contig42040_42	7	48.2583	81	135	96	312	78	156	78	0.0287799	1	0	0
scaffold01675_151	7	52.6806	85	133	102	320	80	160	80	0.00425622	1	1	0
scaffold01672_1695	7	53.3804	88	112	92	292	73	146	73	0.00034478	1	1	1
scaffold00655_241	7	60.6853	92	115	80	287	71.75	143.5	71.75	0.00210799	1	1	0
contig24413_560	7	60.8298	91	107	100	298	74.5	149	74.5	5.50013e-06	1	1	1
contig04819_514	7	62.6509	98	132	99	329	82.25	164.5	82.25	0.00162213	1	1	0
contig33523_104	7	63.3656	96	138	93	327	81.75	163.5	81.75	0.0182318	1	0	0
contig07483_1136	7	63.6284	91	99	99	289	72.25	144.5	72.25	4.80498e-07	1	1	1
scaffold01998_1991	7	76.7684	86	153	91	330	82.5	165	82.5	0.387327	0	0	0
scaffold01616_744	7	79.5141	85	151	94	330	82.5	165	82.5	0.238513	0	0	0
contig03541_425	7	79.5751	87	154	100	341	85.25	170.5	85.25	0.123394	0	0	0
scaffold01222_1924	7	80.6513	77	143	80	300	75	150	75	0.700006	0	0	0
scaffold01445_2207	7	82.7527	85	134	94	313	78.25	156.5	78.25	0.030391	1	0	0
scaffold00940_1498	7	84.6093	84	142	98	324	81	162	81	0.0462324	1	0	0
contig12781_860	7	85.3611	80	151	97	328	82	164	82	0.147846	0	0	0
scaffold03254_277	7	85.5185	76	115	100	291	72.75	145.5	72.75	0.000231056	1	1	1
scaffold01952_73257	7	85.5185	80	134	99	313	78.25	156.5	78.25	0.0124233	1	0	0
contig49655_45	7	85.9653	60	143	86	289	72.25	144.5	72.25	0.0949247	0	0	0
scaffold03263_403	7	86.2815	88	133	91	312	78	156	78	0.0327166	1	0	0
scaffold01958_1728	7	86.3207	84	124	96	304	76	152	76	0.00358291	1	1	0
scaffold02245_391531	7	86.3207	67	133	85	285	71.25	142.5	71.25	0.170303	0	0	0
scaffold01958_694	7	86.7495	82	125	86	293	73.25	146.5	73.25	0.0403607	1	0	0
contig25541_421	7	86.9666	77	138	91	306	76.5	153	76.5	0.121103	0	0	0
scaffold02246_1037	7	86.9666	81	140	77	298	74.5	149	74.5	0.550287	0	0	0
scaffold00335_410	7	87.1318	88	143	95	326	81.5	163	81.5	0.0739553	0	0	0
contig51224_180	7	87.1318	84	125	84	293	73.25	146.5	73.25	0.042626	1	0	0
contig55932_158	7	87.3067	83	130	79	292	73	146	73	0.163946	0	0	0
contig39644_1416	7	87.3067	86	138	90	314	78.5	157	78.5	0.0953388	0	0	0
contig48121_42	7	87.3067	68	132	85	285	71.25	142.5	71.25	0.167341	0	0	0
scaffold00992_947	7	87.3067	87	133	93	313	78.25	156.5	78.25	0.0261536	1	0	0
scaffold01663_2821	7	87.3067	86	149	98	333	83.25	166.5	83.25	0.103129	0	0	0
scaffold03254_4465	7	87.3067	83	159	96	338	84.5	169	84.5	0.33564	0	0	0
scaffold01179_3374	7	87.4494	87	146	98	331	82.75	165.5	82.75	0.0697288	0	0	0
scaffold03144_1254	7	87.5922	81	134	88	303	75.75	151.5	75.75	0.112684	0	0	0
contig22244_156	7	87.5922	82	155	87	324	81	162	81	0.684115	0	0	0
scaffold03193_42180	7	87.5922	85	157	96	338	84.5	169	84.5	0.29818	0	0	0
scaffold03193_10581	7	87.5922	82	134	89	305	76.25	152.5	76.25	0.0902729	0	0	0
scaffold02137_1648	7	87.7276	84	121	83	288	72	144	72	0.0252966	1	0	0
contig00451_146	7	87.7319	79	145	99	323	80.75	161.5	80.75	0.0537104	0	0	0
scaffold03144_1514	7	87.7319	88	137	92	317	79.25	158.5	79.25	0.0514638	0	0	0
scaffold01952_66236	7	87.7319	87	152	94	333	83.25	166.5	83.25	0.244165	0	0	0
contig05311_234	7	87.7319	75	135	90	300	75	150	75	0.105399	0	0	0
scaffold02788_534	7	87.8744	80	150	96	326	81.5	163	81.5	0.161688	0	0	0
contig15839_229	7	87.8744	84	147	90	321	80.25	160.5	80.25	0.287175	0	0	0
scaffold02952_458	7	87.8744	83	131	92	306	76.5	153	76.5	0.0324484	1	0	0
scaffold03254_16408	7	87.8744	77	156	96	329	82.25	164.5	82.25	0.215138	0	0	0
scaffold01129_687	7	87.8744	78	130	95	303	75.75	151.5	75.75	0.0182252	1	0	0
contig30840_94	7	87.8744	78	127	85	290	72.5	145	72.5	0.0904057	0	0	0
contig20177_188	7	88.0139	84	125	98	307	76.75	153.5	76.75	0.00265857	1	1	0
contig55341_141	7	88.0139	81	144	98	323	80.75	161.5	80.75	0.0613585	0	0	0
contig47963_136	7	88.0139	73	148	93	314	78.5	157	78.5	0.166992	0	0	0
contig02605_237	7	88.2744	65	135	95	295	73.75	147.5	73.75	0.016405	1	0	0
contig08777_694	7	88.2744	83	147	97	327	81.75	163.5	81.75	0.103879	0	0	0
contig27844_902	7	88.8159	83	123	94	300	75	150	75	0.00517802	1	1	0
contig26588_928	7	88.8159	87	161	100	348	87	174	87	0.232958	0	0	0
contig12594_290	7	88.8159	89	130	92	311	77.75	155.5	77.75	0.0148373	1	0	0
scaffold01071_657	7	89.1927	79	124	81	284	71	142	71	0.100683	0	0	0
scaffold00496_23421	7	89.1927	80	148	97	325	81.25	162.5	81.25	0.112694	0	0	0
scaffold02137_2171	7	89.1927	80	145	89	314	78.5	157	78.5	0.30877	0	0	0
scaffold00370_1060	7	89.1927	76	137	94	307	76.75	153.5	76.75	0.0590725	0	0	0
contig44053_72	7	89.3356	78	130	87	295	73.75	147.5	73.75	0.0952884	0	0	0
scaffold00452_609	7	89.3356	81	150	90	321	80.25	160.5	80.25	0.39092	0	0	0
scaffold00610_1097	7	89.4771	78	136	86	300	75	150	75	0.218712	0	0	0
scaffold02972_5941	7	89.6321	84	116	95	295	73.75	147.5	73.75	0.000794905	1	1	1
scaffold01815_9509	7	89.6321	86	129	83	298	74.5	149	74.5	0.0662205	0	0	0
scaffold01869_1276	7	91.8149	79	136	91	306	76.5	153	76.5	0.0944696	0	0	0
scaffold03071_23897	7	91.9196	81	150	99	330	82.5	165	82.5	0.0958036	0	0	0
contig56275_769	7	101.854	60	121	95	276	69	138	69	0.0014552	1	1	0
contig28101_957	7	102.05	73	143	95	311	77.75	155.5	77.75	0.0772203	0	0	0
scaffold00657_481	7	102.355	76	146	95	317	79.25	158.5	79.25	0.11948	0	0	0
scaffold01502_1474	7	104.81	73	128	100	301	75.25	150.5	75.25	0.00307112	1	1	0
scaffold02725_148015	7	106.456	77	167	92	336	84	168	84	0.508853	0	0	0
scaffold00122_1875	7	108.808	69	163	85	317	79.25	158.5	79.25	0.392456	0	0	0
scaffold03096_281992	7	108.808	74	171	82	327	81.75	163.5	81.75	0.582891	0	0	0
scaffold02260_7428	7	113.472	73	145	88	306	76.5	153	76.5	0.315501	0	0	0
scaffold00542_2922	7	115.584	71	166	84	321	80.25	160.5	80.25	0.489215	0	0	0
contig23762_899	7	117.59	59	137	83	279	69.75	139.5	69.75	0.121321	0	0	0
scaffold02887_3323	7	119.889	73	162	84	319	79.75	159.5	79.75	0.658036	0	0	0
scaffold01693_139336	7	125.327	80	140	76	296	74	148	74	0.614783	0	0	0
scaffold02668_1008	7	125.85	72	135	87	294	73.5	147	73.5	0.174663	0	0	0
scaffold00834_69723	7	129.926	71	167	87	325	81.25	162.5	81.25	0.401596	0	0	0
scaffold00181_17883	7	131.297	76	155	89	320	80	160	80	0.504405	0	0	0
contig60249_18	7	132.741	80	156	94	330	82.5	165	82.5	0.337953	0	0	0
scaffold00494_1342	7	133.175	84	158	93	335	83.75	167.5	83.75	0.458132	0	0	0
scaffold02284_50193	7	133.175	81	145	91	317	79.25	158.5	79.25	0.231009	0	0	0
scaffold02284_9343	7	133.175	83	140	87	310	77.5	155	77.5	0.222412	0	0	0
contig09990_709	8	0	95	141	93	329	82.25	164.5	82.25	0.0344137	1	0	0
scaffold00769_2129	8	3.02519	82	146	94	322	80.5	161	80.5	0.158069	0	0	0
scaffold02712_3060	8	3.3376	89	145	88	322	80.5	161	80.5	0.203281	0	0	0
scaffold01957_4191	8	4.92541	80	133	88	301	75.25	150.5	75.25	0.105662	0	0	0
scaffold01349_606	8	12.9202	68	134	100	302	75.5	151	75.5	0.00496851	1	1	0
scaffold01349_54	8	12.9202	74	169	103	346	86.5	173	86.5	0.0802089	0	0	0
scaffold01579_1795	8	15.2109	64	141	91	296	74	148	74	0.061181	0	0	0
scaffold00785_1287	8	18.1725	69	166	105	340	85	170	85	0.0201232	1	0	0
scaffold02679_2057	8	25.2702	52	152	106	310	77.5	155	77.5	7.75555e-05	1	1	1
scaffold01110_4114	8	26.7229	58	165	108	331	82.75	165.5	82.75	0.00052381	1	1	1
scaffold01273_6499	8	32.9148	45	164	114	323	80.75	161.5	80.75	3.81697e-07	1	1	1
scaffold01112_3350	8	34.8902	43	147	130	320	80	160	80	1.85718e-11	1	1	1
contig06858_468	8	36.7365	41	173	125	339	84.75	169.5	84.75	8.49451e-10	1	1	1
contig11347_899	8	38.0806	34	179	117	330	82.5	165	82.5	2.61749e-10	1	1	1
contig08833_583	8	38.1941	40	159	118	317	79.25	158.5	79.25	4.61476e-09	1	1	1
scaffold00977_3052	8	45.8773	21	171	135	327	81.75	163.5	81.75	3.89376e-18	1	1	1
scaffold02180_1906	8	47.1472	15	160	110	285	71.25	142.5	71.25	2.06058e-15	1	1	1
contig00428_272	8	47.7205	14	125	131	270	67.5	135	67.5	4.56636e-23	1	1	1
scaffold00267_360	8	47.8827	18	162	140	320	80	160	80	6.15206e-21	1	1	1
scaffold03073_63020	8	52.1585	9	161	136	306	76.5	153	76.5	8.45359e-24	1	1	1
scaffold03275_2087	8	52.3213	12	141	124	277	69.25	138.5	69.25	2.05726e-20	1	1	1
scaffold02315_1331	8	56.284	3	173	127	303	75.75	151.5	75.75	4.3276e-24	1	1	1
contig29113_349	8	56.4916	1	162	116	279	69.75	139.5	69.75	6.88256e-23	1	1	1
contig29432_375	8	56.9881	0	141	140	281	70.25	140.5	70.25	5.09097e-31	1	1	1
scaffold00451_2980	8	58.6502	3	179	144	326	81.5	163	81.5	6.80167e-28	1	1	1
scaffold00747_1577	8	58.6502	3	178	143	324	81	162	81	1.10045e-27	1	1	1
contig06594_666	8	58.6502	3	197	142	342	85.5	171	85.5	5.59811e-27	1	1	1
scaffold00125_274	8	59.6811	4	168	140	312	78	156	78	7.13255e-27	1	1	1
contig64949_163	8	60.6135	5	166	134	305	76.25	152.5	76.25	6.10367e-25	1	1	1
scaffold01366_2469	8	61.644	9	163	134	306	76.5	153	76.5	3.46867e-23	1	1	1
scaffold00618_1968	8	62.4643	6	166	127	299	74.75	149.5	74.75	8.77434e-23	1	1	1
contig31390_478	8	63.0212	3	133	142	278	69.5	139	69.5	5.05888e-31	1	1	1
scaffold02625_443	8	63.1101	9	161	131	301	75.25	150.5	75.25	1.60932e-22	1	1	1
scaffold00925_321	8	63.1101	9	160	133	302	75.5	151	75.5	4.52278e-23	1	1	1
scaffold00944_2839	8	63.5291	10	179	136	325	81.25	162.5	81.25	1.1414e-22	1	1	1
scaffold00801_5125	8	64.3626	10	167	135	312	78	156	78	8.19634e-23	1	1	1
scaffold03192_285	8	65.3083	10	144	128	282	70.5	141	70.5	3.37757e-22	1	1	1
scaffold02154_1676	8	66.1817	11	151	116	278	69.5	139	69.5	2.12185e-18	1	1	1
scaffold02038_2196	8	66.1817	12	141	134	287	71.75	143.5	71.75	2.87277e-23	1	1	1
contig09745_1235	8	66.6239	14	182	121	317	79.25	158.5	79.25	6.3318e-18	1	1	1
scaffold01021_4203	8	66.9105	12	146	117	275	68.75	137.5	68.75	2.2937e-18	1	1	1
scaffold00600_208	8	67.0544	15	187	134	336	84	168	84	5.79537e-20	1	1	1
scaffold02938_117737	8	67.0544	15	188	131	334	83.5	167	83.5	2.27271e-19	1	1	1
scaffold00110_48423	8	67.0544	14	157	124	295	73.75	147.5	73.75	8.33366e-19	1	1	1
contig60166_261	8	67.0544	13	161	122	296	74	148	74	1.18072e-18	1	1	1
scaffold01888_11159	8	67.0544	15	180	130	325	81.25	162.5	81.25	3.22907e-19	1	1	1
scaffold01829_3115	8	67.0544	16	175	125	316	79	158	79	7.53317e-18	1	1	1
scaffold02996_36388	8	67.0544	13	184	132	329	82.25	164.5	82.25	2.00892e-20	1	1	1
scaffold00576_5346	8	67.0544	14	178	128	320	80	160	80	3.03927e-19	1	1	1
scaffold02642_42653	8	67.0544	15	183	123	321	80.25	160.5	80.25	7.07012e-18	1	1	1
scaffold02399_3887	8	67.0544	13	180	132	325	81.25	162.5	81.25	1.81263e-20	1	1	1
contig31470_357	8	67.0544	14	184	132	330	82.5	165	82.5	5.31155e-20	1	1	1
scaffold01185_1821	8	67.0544	14	177	125	316	79	158	79	1.18675e-18	1	1	1
scaffold00915_550	8	67.0544	14	144	126	284	71	142	71	6.38862e-20	1	1	1
scaffold00729_100739	8	67.0544	16	184	123	323	80.75	161.5	80.75	1.75672e-17	1	1	1
contig28579_482	8	67.0544	17	159	125	301	75.25	150.5	75.25	9.16723e-18	1	1	1
contig57117_476	8	67.0544	13	163	128	304	76	152	76	5.7682e-20	1	1	1
scaffold00729_91407	8	67.2587	14	163	133	310	77.5	155	77.5	9.59017e-21	1	1	1
scaffold03201_48071	8	67.9779	13	163	132	308	77	154	77	6.36644e-21	1	1	1
contig24984_765	8	68.775	13	128	147	288	72	144	72	1.41536e-28	1	1	1
scaffold01801_30731	8	68.775	12	154	142	308	77	154	77	1.47981e-24	1	1	1
scaffold02844_452	8	68.775	12	133	137	282	70.5	141	70.5	5.48998e-25	1	1	1
scaffold02479_220	8	70.5025	15	163	134	312	78	156	78	1.41875e-20	1	1	1
scaffold00096_2336	8	70.5025	13	166	133	312	78	156	78	4.75604e-21	1	1	1
scaffold01206_1703	8	70.6353	15	183	131	329	82.25	164.5	82.25	2.15733e-19	1	1	1
scaffold01937_3049	8	70.6353	16	174	130	320	80	160	80	6.76402e-19	1	1	1
scaffold02964_4148	8	70.6353	15	171	132	318	79.5	159	79.5	8.15696e-20	1	1	1
scaffold02642_38639	8	70.6353	16	161	134	311	77.75	155.5	77.75	2.96081e-20	1	1	1
scaffold01206_26767	8	70.6353	18	163	128	309	77.25	154.5	77.25	6.17382e-18	1	1	1
contig40364_640	8	70.6353	15	182	122	319	79.75	159.5	79.75	1.08294e-17	1	1	1
scaffold00213_12875	8	70.6353	12	191	130	333	83.25	166.5	83.25	1.88284e-20	1	1	1
scaffold02147_1333	8	70.6353	15	184	132	331	82.75	165.5	82.75	1.38354e-19	1	1	1
contig68786_338	8	70.7306	14	162	133	309	77.25	154.5	77.25	8.68615e-21	1	1	1
scaffold00115_2154	8	70.7306	14	170	122	306	76.5	153	76.5	4.22068e-18	1	1	1
scaffold00110_51720	8	70.7306	15	180	132	327	81.75	163.5	81.75	1.24806e-19	1	1	1
contig01411_427	8	70.7306	15	185	133	333	83.25	166.5	83.25	8.86696e-20	1	1	1
scaffold02933_329046	8	72.2545	18	167	136	321	80.25	160.5	80.25	1.11508e-19	1	1	1
scaffold00483_2944	8	73.4355	15	179	126	320	80	160	80	1.98805e-18	1	1	1
scaffold00807_3154	8	73.4355	16	162	125	303	75.75	151.5	75.75	4.51582e-18	1	1	1
scaffold00921_1488	8	73.4355	17	166	131	314	78.5	157	78.5	6.32594e-19	1	1	1
contig04472_532	8	73.7281	15	173	128	316	79	158	79	6.79943e-19	1	1	1
scaffold00921_492	8	73.7281	15	163	130	308	77	154	77	1.32954e-19	1	1	1
scaffold03005_42854	8	73.8959	15	164	133	312	78	156	78	2.75451e-20	1	1	1
scaffold00383_3713	8	78.5402	29	181	139	349	87.25	174.5	87.25	6.88093e-16	1	1	1
scaffold00383_3557	8	78.5402	37	108	132	277	69.25	138.5	69.25	8.57369e-18	1	1	1
scaffold02470_1052	8	78.6932	30	161	122	313	78.25	156.5	78.25	1.58422e-12	1	1	1
scaffold00457_1310	8	78.6932	30	169	133	332	83	166	83	1.25502e-14	1	1	1
scaffold02783_56271	8	81.2055	29	110	148	287	71.75	143.5	71.75	1.49572e-25	1	1	1
contig16814_106	8	86.882	24	127	124	275	68.75	137.5	68.75	7.23183e-17	1	1	1
contig13494_368	8	88.0599	34	164	131	329	82.25	164.5	82.25	3.79355e-13	1	1	1
contig13834_644	8	89.956	36	135	113	284	71	142	71	6.07402e-10	1	1	1
scaffold01438_428	8	93.3347	51	131	122	304	76	152	76	3.45462e-09	1	1	1
contig07050_465	8	94.1874	46	150	131	327	81.75	163.5	81.75	8.32244e-11	1	1	1
scaffold00629_769	8	94.8495	47	143	127	317	79.25	158.5	79.25	3.74643e-10	1	1	1
scaffold02207_2360	8	96.0264	53	152	130	335	83.75	167.5	83.75	4.90586e-09	1	1	1
scaffold01126_2577	8	96.3694	54	136	116	306	76.5	153	76.5	5.29687e-07	1	1	1
scaffold01965_203	8	105.652	54	136	118	308	77	154	77	2.04521e-07	1	1	1
scaffold01590_778	8	114.546	64	147	115	326	81.5	163	81.5	7.12668e-05	1	1	1
scaffold02049_781	8	114.546	69	139	118	326	81.5	163	81.5	1.84809e-05	1	1	1
contig06258_176	8	116.038	70	142	104	316	79	158	79	0.00510017	1	1	0
scaffold00207_614	8	118.59	71	143	110	324	81	162	81	0.000985029	1	1	1
contig14698_81	8	118.59	73	143	101	317	79.25	158.5	79.25	0.018519	1	0	0
scaffold00594_6285	8	120.19	68	127	96	291	72.75	145.5	72.75	0.0064325	1	1	0
scaffold00979_1385	8	120.438	69	127	107	303	75.75	151.5	75.75	0.000162031	1	1	1
scaffold01300_240	8	123.093	75	137	88	300	75	150	75	0.18452	0	0	0
scaffold02491_588054	8	123.427	81	126	98	305	76.25	152.5	76.25	0.00387791	1	1	0
scaffold00105_76	8	125.327	83	137	96	316	79	158	79	0.0359384	1	0	0
scaffold00508_18319	8	125.327	85	146	97	328	82	164	82	0.0894	0	0	0
contig33327_773	8	125.48	82	156	96	334	83.5	167	83.5	0.269449	0	0	0
contig01713_234	8	125.48	84	142	99	325	81.25	162.5	81.25	0.0376862	1	0	0
scaffold00105_600	8	125.6	87	139	98	324	81	162	81	0.0262815	1	0	0
scaffold02362_731	9	0	94	141	75	310	77.5	155	77.5	0.0881221	0	0	0
contig11977_127	9	0.158413	101	142	67	310	77.5	155	77.5	0.00807199	1	1	0
contig04988_1605	9	4.48593	91	157	66	314	78.5	157	78.5	0.136634	0	0	0
scaffold00406_2717	9	9.61486	95	158	66	319	79.75	159.5	79.75	0.070618	0	0	0
scaffold02471_106	9	11.9586	99	166	66	331	82.75	165.5	82.75	0.0371965	1	0	0
scaffold02471_498	9	11.9586	101	168	67	336	84	168	84	0.0320494	1	0	0
contig26613_373	9	11.9586	97	159	63	319	79.75	159.5	79.75	0.0266387	1	0	0
scaffold01007_2262440	9	16.3975	99	136	68	303	75.75	151.5	75.75	0.00858769	1	1	0
scaffold01230_1407	9	16.535	95	125	65	285	71.25	142.5	71.25	0.00495669	1	1	0
contig24797_300	9	19.3715	92	148	72	312	78	156	78	0.184094	0	0	0
scaffold01415_897	9	20.8004	93	162	66	321	80.25	160.5	80.25	0.101769	0	0	0
scaffold01007_2466455	9	20.8004	93	167	68	328	82	164	82	0.140807	0	0	0
scaffold01562_2531	9	22.9689	99	144	69	312	78	156	78	0.0221993	1	0	0
contig15545_294	9	27.9063	102	114	70	286	71.5	143	71.5	7.77868e-05	1	1	1
contig28536_921	9	28.8464	103	124	73	300	75	150	75	0.000549409	1	1	1
scaffold01270_421	9	29.7059	93	131	66	290	72.5	145	72.5	0.0209521	1	0	0
contig59234_156	9	32.4576	94	142	76	312	78	156	78	0.100774	0	0	0
contig05691_51	9	32.764	98	152	75	325	81.25	162.5	81.25	0.0996438	0	0	0
contig24808_706	9	33.3585	102	117	81	300	75	150	75	0.000161662	1	1	1
contig11064_564	9	34.5088	94	92	84	270	67.5	135	67.5	7.77901e-07	1	1	1
scaffold01818_2237	9	34.5088	93	126	72	291	72.75	145.5	72.75	0.0161011	1	0	0
scaffold02797_5193	9	38.9512	97	136	72	305	76.25	152.5	76.25	0.0216137	1	0	0
scaffold01488_731104	9	39.8989	106	154	66	326	81.5	163	81.5	0.00449447	1	1	0
scaffold00330_3002	9	40.0768	114	112	72	298	74.5	149	74.5	2.74756e-07	1	1	1
scaffold01662_1345	9	40.6645	96	114	63	273	68.25	136.5	68.25	0.000453824	1	1	1
scaffold00478_3921	9	41.3223	113	153	67	333	83.25	166.5	83.25	0.000582053	1	1	1
scaffold01928_956	9	42.2853	108	142	69	319	79.75	159.5	79.75	0.00124566	1	1	0
scaffold01928_3100	9	42.2853	108	123	70	301	75.25	150.5	75.25	5.42309e-05	1	1	1
scaffold02274_1582	9	44.6986	95	124	59	278	69.5	139	69.5	0.00187232	1	1	0
contig12672_297	9	44.6986	108	112	69	289	72.25	144.5	72.25	3.46546e-06	1	1	1
scaffold01495_1788	9	44.9824	110	142	70	322	80.5	161	80.5	0.000738285	1	1	1
scaffold01992_184711	9	45.2718	109	114	60	283	70.75	141.5	70.75	9.86974e-07	1	1	1
contig44940_573	9	45.2718	104	132	56	292	73	146	73	9.77716e-05	1	1	1
contig00080_1457	9	45.6115	107	141	68	316	79	158	79	0.00130389	1	1	0
contig02429_928	9	46.2785	108	130	68	306	76.5	153	76.5	0.000168888	1	1	1
scaffold02122_58956	9	46.2785	102	133	63	298	74.5	149	74.5	0.00108938	1	1	0
scaffold03297_33462	9	46.4164	92	145	58	295	73.75	147.5	73.75	0.0190437	1	0	0
scaffold00996_1254	9	46.4164	86	149	62	297	74.25	148.5	74.25	0.143549	0	0	0
contig11331_570	9	46.4164	105	152	67	324	81	162	81	0.00625688	1	1	0
scaffold00178_2131	9	46.58	97	132	60	289	72.25	144.5	72.25	0.00297254	1	1	0
scaffold02850_1680	9	46.58	106	138	66	310	77.5	155	77.5	0.000888651	1	1	1
scaffold01831_1614	9	46.7239	98	120	65	283	70.75	141.5	70.75	0.00081295	1	1	1
scaffold00069_1512	9	46.7239	100	137	59	296	74	148	74	0.00150853	1	1	0
contig01359_942	9	46.8879	103	128	69	300	75	150	75	0.000841773	1	1	1
contig01281_88	9	47.0253	104	118	72	294	73.5	147	73.5	0.000100628	1	1	1
scaffold01763_2310	9	47.0253	108	149	68	325	81.25	162.5	81.25	0.00237059	1	1	0
scaffold02552_215407	9	47.168	103	155	67	325	81.25	162.5	81.25	0.013117	1	0	0
scaffold00806_31828	9	47.168	109	129	64	302	75.5	151	75.5	4.96458e-05	1	1	1
scaffold02008_3254	9	47.168	107	158	64	329	82.25	164.5	82.25	0.00280346	1	1	0
scaffold00996_499	9	47.168	99	130	64	293	73.25	146.5	73.25	0.00238335	1	1	0
scaffold01034_202	9	47.168	107	155	68	330	82.5	165	82.5	0.00543361	1	1	0
contig57160_323	9	47.168	110	159	70	339	84.75	169.5	84.75	0.00465317	1	1	0
scaffold01787_1014	9	47.168	105	156	68	329	82.25	164.5	82.25	0.0100488	1	0	0
contig06249_101	9	47.168	105	148	68	321	80.25	160.5	80.25	0.00530918	1	1	0
scaffold00020_308	9	47.168	103	123	68	294	73.5	147	73.5	0.000308116	1	1	1
scaffold02122_58845	9	47.168	107	153	67	327	81.75	163.5	81.75	0.00382087	1	1	0
contig25348_784	9	47.168	101	148	67	316	79	158	79	0.0136893	1	0	0
scaffold02011_89	9	47.168	108	150	66	324	81	162	81	0.0017761	1	1	0
contig06347_275	9	47.168	106	155	70	331	82.75	165.5	82.75	0.0102388	1	0	0
scaffold01114_759	9	47.168	103	144	69	316	79	158	79	0.00745602	1	1	0
scaffold01295_446	9	47.168	102	166	66	334	83.5	167	83.5	0.0205226	1	0	0
scaffold03290_1886	9	47.168	95	118	57	270	67.5	135	67.5	0.000559264	1	1	1
scaffold00020_203	9	47.168	98	139	67	304	76	152	76	0.0139395	1	0	0
scaffold00070_61751	9	47.168	105	150	66	321	80.25	160.5	80.25	0.00440404	1	1	0
contig21700_327	9	47.168	106	148	65	319	79.75	159.5	79.75	0.00224568	1	1	0
scaffold00354_1903	9	47.168	106	138	57	301	75.25	150.5	75.25	0.000121579	1	1	1
scaffold01166_8931	9	47.168	104	157	69	330	82.5	165	82.5	0.0165727	1	0	0
contig42149_566	9	47.3434	108	153	61	322	80.5	161	80.5	0.000704682	1	1	1
contig54587_72	9	47.3434	112	129	64	305	76.25	152.5	76.25	1.40146e-05	1	1	1
scaffold02597_83	9	47.6069	104	136	65	305	76.25	152.5	76.25	0.00114525	1	1	0
contig34221_110	9	47.8721	106	150	70	326	81.5	163	81.5	0.00665578	1	1	0
contig05279_903	9	47.8721	105	125	70	300	75	150	75	0.000261259	1	1	1
scaffold01845_7584	9	48.0116	108	152	70	330	82.5	165	82.5	0.00451658	1	1	0
scaffold03099_147354	9	48.0116	92	139	63	294	73.5	147	73.5	0.037034	1	0	0
scaffold02460_3708	9	48.2927	107	136	65	308	77	154	77	0.000397161	1	1	1
scaffold03335_263376	9	48.2927	95	113	70	278	69.5	139	69.5	0.000815662	1	1	1
scaffold02011_324	9	48.4869	107	139	63	309	77.25	154.5	77.25	0.000401466	1	1	1
scaffold02242_139	9	48.8581	103	148	67	318	79.5	159	79.5	0.00793495	1	1	0
scaffold00562_2597	9	48.8581	69	138	65	272	68	136	68	0.915545	0	0	0
scaffold03145_17632	9	49.1728	101	126	70	297	74.25	148.5	74.25	0.00130079	1	1	0
scaffold02776_1727	9	49.6071	106	119	72	297	74.25	148.5	74.25	5.81476e-05	1	1	1
scaffold02822_9287	9	50.8074	94	92	89	275	68.75	137.5	68.75	2.64012e-07	1	1	1
contig14556_448	9	51.4745	108	128	72	308	77	154	77	0.000184585	1	1	1
contig19850_150	9	56.2337	104	144	34	282	70.5	141	70.5	2.66703e-08	1	1	1
scaffold01896_567	9	75.8315	106	145	65	316	79	158	79	0.00167953	1	1	0
contig07066_289	9	75.8881	102	142	69	313	78.25	156.5	78.25	0.00804517	1	1	0
scaffold00364_1287	9	80.138	89	128	74	291	72.75	145.5	72.75	0.0562468	0	0	0
scaffold02157_4541	9	82.3182	96	158	79	333	83.25	166.5	83.25	0.272041	0	0	0
scaffold01585_8850	9	85.2503	82	129	69	280	70	140	70	0.230419	0	0	0
scaffold00033_4033	9	91.4272	91	109	92	292	73	146	73	8.43836e-05	1	1	1
scaffold02412_280	9	92.836	93	116	76	285	71.25	142.5	71.25	0.00262649	1	1	0
contig13331_459	9	93.9932	86	127	69	282	70.5	141	70.5	0.0893768	0	0	0
scaffold00525_184	9	101.584	92	138	73	303	75.75	151.5	75.75	0.0912284	0	0	0
scaffold01547_75	9	101.584	93	129	83	305	76.25	152.5	76.25	0.0192705	1	0	0
scaffold02269_730	9	105.306	71	132	81	284	71	142	71	0.347727	0	0	0
contig15023_229	9	105.549	92	149	80	321	80.25	160.5	80.25	0.280106	0	0	0
scaffold02312_1916	9	106.95	95	141	83	319	79.75	159.5	79.75	0.0744834	0	0	0
scaffold01813_2915	9	110.458	102	143	75	320	80	160	80	0.0168337	1	0	0
scaffold02116_1534	9	112.935	84	133	89	306	76.5	153	76.5	0.0674696	0	0	0
scaffold02862_111255	10	0	86	98	91	275	68.75	137.5	68.75	1.07761e-05	1	1	1
scaffold02431_728	10	2.28079	78	160	78	316	79	158	79	0.975001	0	0	0
scaffold01577_7633	10	3.08401	89	117	71	277	69.25	138.5	69.25	0.0110291	1	0	0
scaffold02422_1413	10	5.9996	94	159	75	328	82	164	82	0.285633	0	0	0
scaffold01305_540	10	8.33029	80	134	64	278	69.5	139	69.5	0.332632	0	0	0
scaffold01582_1730	10	11.396	86	136	68	290	72.5	145	72.5	0.187147	0	0	0
contig53311_380	10	14.6033	84	127	73	284	71	142	71	0.133913	0	0	0
contig32157_200	10	15.0137	80	154	69	303	75.75	151.5	75.75	0.643654	0	0	0
contig24664_271	10	18.6929	77	164	76	317	79.25	158.5	79.25	0.823653	0	0	0
scaffold00034_126956	10	18.7974	79	135	75	289	72.25	144.5	72.25	0.506652	0	0	0
contig11360_649	10	20.2493	76	185	68	329	82.25	164.5	82.25	0.0639765	0	0	0
scaffold03207_576	10	24.3842	74	139	62	275	68.75	137.5	68.75	0.582748	0	0	0
scaffold01697_476	10	24.3842	82	169	73	324	81	162	81	0.575527	0	0	0
contig28784_1339	10	26.0452	82	146	77	305	76.25	152.5	76.25	0.698363	0	0	0
scaffold02397_525	10	28.4711	76	159	71	306	76.5	153	76.5	0.728336	0	0	0
contig33274_64	10	30.9347	78	173	70	321	80.25	160.5	80.25	0.309469	0	0	0
scaffold00968_4313	10	31.2371	78	165	74	317	79.25	158.5	79.25	0.728305	0	0	0
scaffold01967_913	10	35.2555	76	171	71	318	79.5	159	79.5	0.373709	0	0	0
contig12744_191	10	36.9328	70	144	68	282	70.5	141	70.5	0.924951	0	0	0
scaffold00554_525172	10	43.602	81	154	71	306	76.5	153	76.5	0.716531	0	0	0
scaffold00379_379476	10	44.7498	88	129	73	290	72.5	145	72.5	0.0787577	0	0	0
scaffold02517_1211	10	52.4276	81	136	76	293	73.25	146.5	73.25	0.432625	0	0	0
contig58204_414	10	64.1339	64	158	87	309	77.25	154.5	77.25	0.16675	0	0	0
scaffold00103_690	10	64.3045	70	130	86	286	71.5	143	71.5	0.125315	0	0	0
scaffold00690_19838	10	64.3045	68	166	88	322	80.5	161	80.5	0.24721	0	0	0
scaffold00506_303	10	64.6013	68	141	76	285	71.25	142.5	71.25	0.786352	0	0	0
contig29629_177	10	64.6013	61	116	84	261	65.25	130.5	65.25	0.0263067	1	0	0
scaffold02934_4856	10	64.6013	76	156	87	319	79.75	159.5	79.75	0.633742	0	0	0
scaffold01225_1263	10	64.6013	69	147	85	301	75.25	150.5	75.25	0.393807	0	0	0
contig13110_293	10	64.6013	75	170	85	330	82.5	165	82.5	0.634736	0	0	0
scaffold02775_2827	10	64.6013	74	163	79	316	79	158	79	0.788722	0	0	0
scaffold00539_1757	10	64.6013	68	141	85	294	73.5	147	73.5	0.29291	0	0	0
contig21814_188	10	64.775	69	161	77	307	76.75	153.5	76.75	0.562751	0	0	0
scaffold00174_98707	10	64.775	73	158	78	309	77.25	154.5	77.25	0.851978	0	0	0
scaffold02761_5023	10	64.775	78	165	83	326	81.5	163	81.5	0.903728	0	0	0
contig07801_306	10	64.775	74	149	86	309	77.25	154.5	77.25	0.515915	0	0	0
scaffold00174_98843	10	64.775	75	166	80	321	80.25	160.5	80.25	0.766167	0	0	0
contig07351_603	10	64.775	78	166	88	332	83	166	83	0.739926	0	0	0
scaffold00130_846	10	64.775	75	154	80	309	77.25	154.5	77.25	0.920789	0	0	0
scaffold00038_2509	10	64.775	76	141	73	290	72.5	145	72.5	0.86816	0	0	0
contig03065_369	10	64.775	79	160	85	324	81	162	81	0.873015	0	0	0
scaffold01225_625	10	64.775	79	172	88	339	84.75	169.5	84.75	0.758956	0	0	0
scaffold00192_85209	10	65.1043	73	168	85	326	81.5	163	81.5	0.551512	0	0	0
scaffold03080_10979	10	65.1043	66	146	83	295	73.75	147.5	73.75	0.369755	0	0	0
scaffold00074_696	10	65.1043	78	165	81	324	81	162	81	0.920044	0	0	0
scaffold03094_1042	10	65.1043	68	174	83	325	81.25	162.5	81.25	0.221761	0	0	0
contig07802_22	10	65.3933	64	103	106	273	68.25	136.5	68.25	4.19942e-07	1	1	1
scaffold02327_555	10	65.3933	65	152	86	303	75.75	151.5	75.75	0.232912	0	0	0
scaffold00783_4920	10	65.7434	74	130	72	276	69	138	69	0.61986	0	0	0
contig12655_873	10	65.7434	69	142	84	295	73.75	147.5	73.75	0.379919	0	0	0
scaffold02808_143	10	65.9689	82	152	85	319	79.75	159.5	79.75	0.683261	0	0	0
scaffold02808_1172	10	65.9689	77	165	82	324	81	162	81	0.875714	0	0	0
scaffold00228_12835	10	66.5196	64	144	76	284	71	142	71	0.585546	0	0	0
scaffold02651_37331	10	66.5196	83	141	87	311	77.75	155.5	77.75	0.245726	0	0	0
contig48614_473	10	66.8841	81	138	81	300	75	150	75	0.382893	0	0	0
contig35938_1309	10	67.2738	80	146	74	300	75	150	75	0.797186	0	0	0
scaffold00690_191645	10	67.2738	83	149	61	293	73.25	146.5	73.25	0.183684	0	0	0
scaffold01127_27718	10	67.6296	79	116	78	273	68.25	136.5	68.25	0.0458483	1	0	0
scaffold03365_1018	10	68.0414	75	142	81	298	74.5	149	74.5	0.637842	0	0	0
scaffold00088_41206	10	68.4649	68	127	82	277	69.25	138.5	69.25	0.189673	0	0	0
contig13300_89	10	68.7408	76	138	83	297	74.25	148.5	74.25	0.403569	0	0	0
scaffold02051_2464	10	68.8963	74	174	78	326	81.5	163	81.5	0.453205	0	0	0
scaffold01837_74801	10	68.8963	69	140	79	288	72	144	72	0.632337	0	0	0
contig27668_236	10	68.8963	74	170	87	331	82.75	165.5	82.75	0.531033	0	0	0
scaffold01835_36245	10	68.8963	68	151	79	298	74.5	149	74.5	0.648634	0	0	0
scaffold03231_2841	10	68.8963	83	135	80	298	74.5	149	74.5	0.260374	0	0	0
scaffold00599_48556	10	68.8963	79	163	87	329	82.25	164.5	82.25	0.812039	0	0	0
scaffold00126_9954	10	68.8963	78	162	86	326	81.5	163	81.5	0.816724	0	0	0
scaffold03280_560	10	68.8963	74	158	85	317	79.25	158.5	79.25	0.681622	0	0	0
scaffold03042_1214	10	68.8963	74	157	84	315	78.75	157.5	78.75	0.726841	0	0	0
scaffold01617_811	10	68.8963	77	168	84	329	82.25	164.5	82.25	0.799791	0	0	0
scaffold03298_11433	10	69.7492	75	178	89	342	85.5	171	85.5	0.423311	0	0	0
scaffold01800_357810	10	69.7492	71	151	87	309	77.25	154.5	77.25	0.403424	0	0	0
contig04891_359	10	69.7492	68	163	87	318	79.5	159	79.5	0.290588	0	0	0
scaffold02287_12793	10	69.8903	76	141	85	302	75.5	151	75.5	0.394371	0	0	0
scaffold03355_1496	10	69.8903	72	139	85	296	74	148	74	0.326853	0	0	0
contig29265_553	10	69.8903	86	139	64	289	72.25	144.5	72.25	0.151968	0	0	0
scaffold01216_264	10	69.8903	68	157	91	316	79	158	79	0.186303	0	0	0
contig03360_342	10	70.3974	77	153	89	319	79.75	159.5	79.75	0.488556	0	0	0
scaffold00578_306	10	71.1849	72	143	89	304	76	152	76	0.22683	0	0	0
scaffold01289_4505	10	73.5568	74	133	85	292	73	146	73	0.207647	0	0	0
scaffold01289_1810	10	73.7389	79	148	79	306	76.5	153	76.5	0.849253	0	0	0
scaffold02560_564	10	75.063	81	171	89	341	85.25	170.5	85.25	0.827663	0	0	0
scaffold02378_306	10	76.9026	85	146	89	320	80	160	80	0.279431	0	0	0
scaffold01800_40482	10	77.9808	86	173	82	341	85.25	170.5	85.25	0.91982	0	0	0
scaffold01524_3662	10	78.1052	84	162	85	331	82.75	165.5	82.75	0.925853	0	0	0
contig01853_129	10	79.0485	73	138	86	297	74.25	148.5	74.25	0.26943	0	0	0
scaffold01032_2772	10	80.3293	78	156	83	317	79.25	158.5	79.25	0.888433	0	0	0
contig13200_558	10	82.8424	79	143	81	303	75.75	151.5	75.75	0.612566	0	0	0
scaffold01572_200033	10	90.3015	94	144	88	326	81.5	163	81.5	0.0977684	0	0	0
scaffold02477_211	10	94.831	93	157	87	337	84.25	168.5	84.25	0.409962	0	0	0
contig04663_173	10	98.725	88	163	85	336	84	168	84	0.838957	0	0	0
scaffold02343_2018	10	101.646	89	159	84	332	83	166	83	0.690402	0	0	0
scaffold01452_1628	10	102.266	94	165	86	345	86.25	172.5	86.25	0.599539	0	0	0
scaffold02341_2089	10	102.266	91	127	73	291	72.75	145.5	72.75	0.0312531	1	0	0
contig26412_146	10	102.266	89	146	84	319	79.75	159.5	79.75	0.294934	0	0	0
scaffold01256_2621	10	102.266	87	143	85	315	78.75	157.5	78.75	0.259858	0	0	0
contig08984_328	10	102.266	90	150	83	323	80.75	161.5	80.75	0.37886	0	0	0
scaffold01077_427	10	102.266	85	142	84	311	77.75	155.5	77.75	0.308745	0	0	0
scaffold02739_82	10	102.266	91	149	83	323	80.75	161.5	80.75	0.311725	0	0	0
scaffold02156_446	10	102.266	90	158	85	333	83.25	166.5	83.25	0.601091	0	0	0
contig30369_244	10	102.266	84	156	76	316	79	158	79	0.796245	0	0	0
scaffold02716_2228	10	102.266	79	132	77	288	72	144	72	0.362805	0	0	0
scaffold02220_1890	10	102.266	93	157	86	336	84	168	84	0.420601	0	0	0
scaffold01409_131	10	102.266	87	138	82	307	76.75	153.5	76.75	0.192708	0	0	0
contig24366_416	10	102.266	86	140	84	310	77.5	155	77.5	0.23119	0	0	0
contig26560_540	10	102.266	92	157	84	333	83.25	166.5	83.25	0.479873	0	0	0
scaffold02192_2889	10	102.463	81	145	87	313	78.25	156.5	78.25	0.382868	0	0	0
scaffold02205_1249	10	103.188	84	99	92	275	68.75	137.5	68.75	1.64905e-05	1	1	1
scaffold00355_623	10	103.188	89	122	89	300	75	150	75	0.0053714	1	1	0
scaffold02226_1046	10	103.573	80	103	102	285	71.25	142.5	71.25	3.21601e-06	1	1	1
scaffold00075_1960	10	104.402	87	117	91	295	73.75	147.5	73.75	0.00172761	1	1	0
scaffold02053_1975	10	104.851	84	117	94	295	73.75	147.5	73.75	0.00129952	1	1	0
contig10868_981	10	105.149	86	100	96	282	70.5	141	70.5	4.65953e-06	1	1	1
scaffold02453_1802	10	105.511	71	129	78	278	69.5	139	69.5	0.408328	0	0	0
scaffold01968_1193	10	105.511	83	130	87	300	75	150	75	0.0658748	0	0	0
scaffold02453_1831	10	105.672	83	141	91	315	78.75	157.5	78.75	0.144895	0	0	0
contig10633_633	10	106.204	84	140	93	317	79.25	158.5	79.25	0.0893828	0	0	0
scaffold01720_964	10	106.76	84	122	87	293	73.25	146.5	73.25	0.0161153	1	0	0
scaffold02740_993	10	107.268	81	132	82	295	73.75	147.5	73.75	0.195498	0	0	0
contig04131_1249	10	107.268	82	139	87	308	77	154	77	0.213908	0	0	0
scaffold02641_1125	10	107.268	81	139	85	305	76.25	152.5	76.25	0.28721	0	0	0
scaffold01436_1435	10	107.402	89	128	87	304	76	152	76	0.022312	1	0	0
scaffold01235_963	10	107.402	91	161	85	337	84.25	168.5	84.25	0.643616	0	0	0
scaffold02472_2100	10	107.402	91	134	89	314	78.5	157	78.5	0.0339738	1	0	0
scaffold00450_4474	10	107.402	77	114	81	272	68	136	68	0.0268458	1	0	0
scaffold02032_293	10	107.402	92	115	77	284	71	142	71	0.00266899	1	1	0
scaffold01373_5096	10	107.402	86	166	82	334	83.5	167	83.5	0.947534	0	0	0
contig26527_54	10	107.402	83	116	86	285	71.25	142.5	71.25	0.00701539	1	1	0
scaffold02624_2312	10	107.402	89	164	82	335	83.75	167.5	83.75	0.802998	0	0	0
scaffold01254_1623	10	107.443	92	136	80	308	77	154	77	0.0764263	0	0	0
scaffold01182_3906	10	107.686	85	139	81	305	76.25	152.5	76.25	0.28721	0	0	0
scaffold01239_1087	10	107.686	88	154	84	326	81.5	163	81.5	0.579255	0	0	0
contig11181_621	10	107.686	93	127	85	305	76.25	152.5	76.25	0.0114042	1	0	0
scaffold01942_78316	10	107.686	87	139	79	305	76.25	152.5	76.25	0.245387	0	0	0
scaffold01373_291	10	107.686	85	149	78	312	78	156	78	0.624282	0	0	0
scaffold00499_629	10	107.967	90	159	82	331	82.75	165.5	82.75	0.638496	0	0	0
scaffold01170_2038	10	107.967	92	153	85	330	82.5	165	82.5	0.360158	0	0	0
scaffold01170_793	10	107.967	85	144	82	311	77.75	155.5	77.75	0.415023	0	0	0
scaffold02111_2337	10	107.967	84	129	76	289	72.25	144.5	72.25	0.151968	0	0	0
scaffold02125_6231	10	107.967	83	134	76	293	73.25	146.5	73.25	0.291187	0	0	0
scaffold01326_1242	10	107.967	90	149	82	321	80.25	160.5	80.25	0.359384	0	0	0
contig29353_251	10	108.107	92	151	83	326	81.5	163	81.5	0.322419	0	0	0
contig29941_458	10	108.107	93	160	83	336	84	168	84	0.507341	0	0	0
scaffold00627_1858726	10	108.107	88	163	85	336	84	168	84	0.838957	0	0	0
scaffold00694_409	10	108.107	93	149	83	325	81.25	162.5	81.25	0.239493	0	0	0
scaffold01067_1575	10	108.107	91	140	87	318	79.5	159	79.5	0.0981994	0	0	0
scaffold02125_1597	10	108.248	83	134	83	300	75	150	75	0.18147	0	0	0
scaffold02535_968	10	108.248	88	147	84	319	79.75	159.5	79.75	0.357085	0	0	0
scaffold02032_220	10	108.248	89	151	85	325	81.25	162.5	81.25	0.421862	0	0	0
contig11980_134	10	108.248	84	129	82	295	73.75	147.5	73.75	0.0969172	0	0	0
scaffold00627_1986375	10	108.248	102	120	86	308	77	154	77	0.000239331	1	1	1
contig26833_713	10	108.248	94	151	82	327	81.75	163.5	81.75	0.247579	0	0	0
scaffold02162_300	10	108.248	88	125	77	290	72.5	145	72.5	0.0417581	1	0	0
scaffold03033_715	10	108.248	91	150	83	324	81	162	81	0.337422	0	0	0
scaffold00949_4759	10	108.731	75	120	77	272	68	136	68	0.150009	0	0	0
contig30030_65	10	108.948	83	136	82	301	75.25	150.5	75.25	0.246515	0	0	0
