# Supplementary material for: An SNP-based second-generation genetic map of Daphnia magna and its application to QTL analysis of phenotypic traits
Source: BMC Genomics. 2014 Nov 27;15(1):1033. doi: 10.1186/1471-2164-15-1033 (PMC4301878; doi:10.1186/1471-2164-15-1033)
Supplement: Supplementary file 2 — Additional file 2: FASTA file with the SNP sequence tags used for the genetic map. Scaffold labels refer to D. magna genome assembly 2.4. (ZIP 25 KB) [file 12864_2014_6845_MOESM2_ESM.zip]

Archive with 1 entries (1 files):
- 1104678391136324_add2.fasta
