# Supplementary material for: An SNP-based second-generation genetic map of Daphnia magna and its application to QTL analysis of phenotypic traits
Source: BMC Genomics. 2014 Nov 27;15(1):1033. doi: 10.1186/1471-2164-15-1033 (PMC4301878; doi:10.1186/1471-2164-15-1033)
Supplement: Supplementary file 2 — Additional file 2: FASTA file with the SNP sequence tags used for the genetic map. Scaffold labels refer to D. magna genome assembly 2.4. (ZIP 25 KB) [file 12864_2014_6845_MOESM2_ESM.zip › 1104678391136324_add2.fasta]

>contig12109_982
AGAGATGAATAAATGAAATaAAAAGCTTAACGGAAAT
>scaffold02697_5227
TGGTTGACATCGTTaAAACAAACGCGTGC
>contig25428_226
GCGCCTCCTTCATTaAGTTTCACCATTTCG
>scaffold03326_1096
TACGGTCCGCTGTAaTTATTTTGGCAATAATCTA
>scaffold01537_841
GAGTGAGAGAAAGATaGAAGAGTGAAAACTG
>scaffold01302_1996
CCACAAGATTGAACAaGACTCTGCTACTGC
>scaffold00091_5666
AAAACATTCACCACAaTCTCTTTTAGATTTAAGTT
>scaffold00772_255
AAaTAATAATAATCGCACAaGTGGATGTAATTAGA
>scaffold00772_4449
AGGTTTTGTTTATAGCAaAAAGTTTACCGATTG
>contig08453_408
ATTGGTGTAGTTACATTaGTACACTTTCCCAT
>scaffold00736_190
GATCCTGACAGGGAaGCCAAATTGTTGAAG
>scaffold02189_1333
GGTTGCGTTTGTTTAaTGGGTGTTTTCTTTATT
>scaffold03191_677
GACACATGATCTAAATTTaCTGTCCAATGAAGC
>scaffold01042_154
TATTGTTGCAGCGAaTAGAATGTTCATTCC
>scaffold01192_71
TGTTAGCAACAAAAACTaaTGTATTCTTTTTCATACA
>contig56003_1057
TCAGAATCAGATGAAaATCGCCTACGGAAC
>scaffold02423_460
ATAAATCGCTTTCAAACaAAATCATAAAAGACGC
>scaffold01908_2193
AAGTCAATGGATTATACaATATACGTTCGTAACAA
>scaffold01594_2429
AATAAGTCGTAAATGCTaTTAGTTAATCACCATAATG
>scaffold01264_2914
CAAAGAATTCGGATCaAATCCGGTTACTCA
>scaffold01264_2561
CAGCGCAATGACGTaGCGAATTAAACTTACAA
>scaffold01630_662
TCAAGGGAAGCCTTaACTTTATTTCTCAAATCG
>contig08243_112
GTTTATCTGTTATTGTGaTTGTGGATTTGTATAAG
>contig12074_891
TTtGTGCCTTTTAACTTaTTCCTTTACATTTCCT
>scaffold00735_2279
CACTAATATCTCGTTaGTTACCGGTTCACG
>scaffold01513_1699343
CAAAGCCCTTCGATaTGAAATGGAAATTCGT
>scaffold00523_3546
CTACTGCTTCTGTAaTtCAGgaTTGCTCA
>scaffold01513_1917336
ACGCGAAACGTTGTaATATtCGGACGGaT
>contig12069_694
CCATATATTTTCCTGTTTTaTTTTtAATGTATAACGCAC
>scaffold02537_1722
CTCGACAAAAAGTAAaTAAGTTCACACATCTTT
>scaffold02879_2970
AATAATTTTCTGCATTTACaAAATTCTTGGTCTTAC
>contig68675_304
GACGCATTGCATTTaGGAAGGACGTATAT
>scaffold01068_5883
TTGACACCTGTCAcaTCTTATTTATCCGTC
>scaffold01068_287
AAGCGGATCTTTTGaACCGTGTCATTTAC
>scaffold01068_181
CAGCGCTTATCACAaTTTGAAAGGAACGAT
>scaffold02252_141057
TAAGAACAAAAGATGTATAaACGATGCATAACGC
>scaffold03107_1520
TACTGGAACTGGCTaTAATTCTTTTGAACAATTT
>contig09499_464
CAAAGCAAATTCTTTGTTTaCAACATTTTGATGGG
>scaffold00715_3510
AGATATGTTTGAATCAGaGGATTTTTAAGAAGAC
>contig09730_305
GTCAACACGAAAaTATaAAAACTGCCTTAAATCA
>scaffold00878_3411
AAACATCATGTTTGGTaATTGTTCGTGAGCG
>scaffold01024_2062
AAGACAGTTTATACTGAaCATATCATATAGAAATGG
>contig08401_649
TCCGGTGTATGACGaAAATACCAAAGCGAA
>scaffold01072_536
CACTTATACGTATATAGaAAACGAATAAAAAACGC
>contig27776_484
ATCCCAAAAaCTGCaCAACTTGTTTtACAATTTT
>scaffold00728_824
AAGATCGCCAAAAGaTTTGAATGCGGAATG
>scaffold01627_196
AGGAGCTCGAGGTTaTCAAGGTCTTATCAG
>scaffold03183_1954
GTAGATCAATTAGCTaGATTTTCCACGGAC
>contig21891_216
CGTTTACCGCTTCGaTATGTTACAGTTCTCAA
>scaffold00642_878
CTATTTGATGATACATGaGATATTGCATTCGTT
>contig20701_143
ATGGTGAATATGAAGTaTtGGATTTTGACGAC
>scaffold01827_25322
TTTtCATCTCTtCTTGTaTTATGGTCTTGCCG
>scaffold01695_1164
GTAGTGTTCGTAATATATTaCGTAGCTTTAAAAACAA
>contig04019_125
AGCCGCTCAGTAAGaAAAATGTTGAAAAATAAAC
>scaffold03117_18776
AtATTAGAcGtATTCCAaGTTtCCTTAAAAAAGCT
>contig05621_339
ACTCCTCACCTGATaCAATCAACCCTCAT
>contig07876_786
GGGAAAATTTTAAGcaAGGATGTTGAACGC
>scaffold00177_2205
CCTTGTTGTTATAATTTTAaACCTCAAAGTTCAG
>contig16025_439
GCTTTGAAAAAAATTTGCaTCACACTTAGCTGA
>scaffold01854_724
GATATTAAGATGGACAATaACATCGTTGAGGGC
>contig52484_296
TCTTGCCATGATCCagCAATTTATATCTCGAT
>contig21487_66
CATTCATATGCCAATATTTaAGATTACTAAGACATTTG
>contig32684_302
TGACATAATTTTCGTACaTATGTGTGCGAGAC
>contig07908_673
GTGATAAATGTGAAAGTaATGAAGGATAACACC
>scaffold02047_4117
TTTGTTtGTTCTTGCAAaTAAATTTGTTGTTTCTCG
>contig10294_490
CCGATTTTTGAAATATTGTaGCTGAGACTGAGGG
>scaffold00272_2397
TACTGGTATCTCAAAaTTTGCAAGAAGAGTTT
>contig07138_199
CGGTGCAAGAAAAAAaAAaTGGGTTTTGAAATG
>scaffold00402_229093
GCACCAGTTCGTTTaGTAGATTTTCGATGG
>contig24100_150
GATTGTTGCTGAAGTaTTGCCACTTTCTATC
>contig03827_691
GAATTTAGTGCTTTCAaATTGATAAAAACTGATCAT
>scaffold01342_673
gATTCGGTAAGCGGaTGAATTTCGCTTATACT
>contig10288_629
GCAGACGTTTGTGTaTGTACTATCTACTATATG
>contig13349_147
GTTTTACTTCACTTTCTaCTTGAAATATGTTTACC
>scaffold00177_1443
AATAGCCActCCATaTTTTAGATCTCACAGTT
>contig71163_58
CTCCAAAGACATAAAAaaACGTGCAGGTCCAC
>contig60113_311
GTAAAGCGCGAGGGaAATTGCAATTCTGTTCT
>scaffold01358_2148
GGCATAGGACGAAAaTGGGAAAATTAAAGATATA
>scaffold02247_1312
AATAATCTAACAGCCTTaaGATCCGATCAAGC
>scaffold02383_49910
ACACTCGCATGTTCaTTGACTTTGCTACTG
>scaffold00918_2998
TCATACTATATTTATGTCAaGGTAATGTCTCGCT
>contig19055_75
GACACAATGCTTTATATaCGCCAAAAATGCAA
>contig25108_693
CAATGAAGATTTGATTCagAGATTTGTGTCCT
>contig28337_274
GTTCATGTCATTACTTTaCGCAAAATATTTCCC
>contig07060_262
ATTATTTCTTATGGAACTAatCTGTTGAGCAAAG
>scaffold00910_673
CATTTGTGTAATGTTTGTaTTTTTTtAGAGGTTAAATC
>scaffold00446_3692
TAAGCTTCTGCAAGaAATTGCATATCGGC
>scaffold00910_5515
ATAACGATCACAGATTTaTTCTCTTTTATGTAGGT
>contig07056_804
ATTCATAAAAGTATTCAATaACCTTTTGTTTCCG
>scaffold01521_1355
TGAACTTCTGATTTCaCTGCCGCTAATAAT
>scaffold00233_2325
AAAGATACTCCTTCAAAaCGTGGGCGTTTACT
>scaffold00233_2776
CAAATTGTCGAAAAATTGaGTGATTCGCAATTG
>scaffold01165_3010
GAAAGCGAAGATTCAaTTCGACCGTCAACG
>scaffold02456_6305
CAGACCGATATTTTTtaAAACGATAGCGATAG
>scaffold01653_703
TAGATATGATTGCATGaAGAGAACAATCtCC
>scaffold01277_784
CATATCATCATGTCTaTCTTTTCGCTGTGA
>contig28425_437
TATCTTTTGTGTAGCaTCAAGTGACGCCTT
>scaffold00605_1059
CAAATCTCCCAAATTaTATCCGTTTGGCTC
>contig26939_1012
TGCTTTTCATCCGCaTGCACTTTCATCTG
>scaffold01399_72
AATGtGTTTTCTTtATtCAaCGATACACGAACGg
>scaffold01399_668
TGCGTAAAACGCTCaGTTGATTGCCTATTC
>scaffold01727_1348
ACACTAACCATCAATTaAAATTTCTCTTCACATG
>scaffold01251_3000
GTAGAGAATACAAACAaTATAAACGAGTCACA
>scaffold01251_4823
TTCTTTTTCTTAGCCAaCTGATGGATGAGCC
>contig11672_713
AGCTAGACATATGAAAAaGACATGTGCATCAA
>scaffold01551_6185
AAAGGGCAAAAGAATTaCTCAATCCGGATCT
>scaffold01551_2564
TCAGGTTTAAGCGGaAAGTCTGAAATGTACA
>scaffold01304_244
CGCAATGTAACTATTTATaCATGTAACTCACGC
>contig19519_456
TTCGAGCAGTGAaTaTAGCTAAAGAAAaGGT
>scaffold02377_1518
ATTCTCCTCTTTCGaTTATCCTTGAAGCG
>scaffold01252_1234
ATTAGAAGATGAAATAAAAaGAAGGACTTTAGTTG
>scaffold01848_669
TGCGTGCGCATCTCaTTGCTTTTTGACATTTG
>scaffold01223_4834
TGGCGGGATAAAGAaAAAaCAAAAAAAGGTaCAG
>scaffold02437_1388274
TCAATTTCTCTTTCATTTTaGCCTCGGAATGGCT
>contig09843_961
TCTGTGATGCGCCAaGTACAAGTTTTGACT
>contig25501_702
ATGGTAGTGCTGTAaAGTATAGTAATACAAGAAG
>contig25502_503
GGCTCTTGTTGTTTaGCGTtCATTTCTTTTTT
>contig04737_381
AACAATTGCCATATTGaTTGAATGCTtGACTG
>scaffold01459_4662
GCACAATTTCCAGATaATTCTCTGCGACAA
>scaffold01459_1656
CTGTATAATCTCGTGaTTTCAAACTGTTCACAA
>contig08413_876
GACAGAAACAAAATGATaGAGCCCGCGTCGTT
>scaffold01299_3243
ATGGCCGTTCAATCaTTTTAAACCAACGTTTTtC
>contig12647_966
ACCTATTACGAAATCTTaGCATTCCAATGAAC
>contig31149_45
TAAAGAGATGGAGATaGAGAGGAAAGCTGC
>contig10518_103
AGCGTGACGATGGTaTTTTGAAATCAACTTGTC
>scaffold02882_1690
AAAATGAAGCAAACAGaTGCCGTCATTAACG
>scaffold00939_966
GCAACACAAATAAGTaGCGATTTTAAATCGG
>scaffold01949_1529
AAACATTTGATTGTGGaTTAGAAGGTGGACG
>scaffold01867_1418
GTGTCGATCGATATaTTTTTTtGTATAACGCAC
>scaffold01318_295
CAACAGAAAACTACTaGCACGTCATCACGG
>scaffold01318_3562
ttGGCCACTCGAGAaGTTCTTAATTGTTATTCG
>scaffold01312_4862
AGCCGCTGTGTTTtaATTTCAACAATTGAAGC
>contig12030_65
TGTTGGCCGCTtCGaTTTtCATTACACGATAc
>scaffold00902_3291
ACAGGGAAGCCGAAaGACTGAACTTAATTAATTG
>scaffold01290_705
TAACGGGCATATAAAAAaCCAAAAGAGAGAAAAA
>scaffold00964_2023
CTTGAACTATGAAAATGAaAGAGGCGGACAGGC
>scaffold01084_678
ATGACTAAACATTCCTaAGATGCCATTTTtGTTT
>scaffold00302_6360
GAAGAAATAGTGTGAAaATGGAAACAATCGG
>scaffold00636_1283
GCGGCTACCACATTaTGAAATGCTTTACATCT
>scaffold01716_179023
TTCTCCATAAGTAAACAaAAATGCGTTCAATTAGT
>scaffold00493_539
TTGATACACGCTTAATTaTTGTCAAACTTATTATCC
>scaffold01096_3979
AGATGACTACATGTTTaTATTtGATTGGAATTGTC
>scaffold01096_1436
CAATTTAGATAACACGATTaAAAAaTACCGGTCTATT
>scaffold02169_1558
AATCGTGGGCCGTAaACTAAAATTGATTTTTCGC
>scaffold02170_351
gTCTAAGTAAATATAGACTaGGTTTCACTTCCTA
>scaffold02170_571
CAAGCTTGAATGACAaCCATCGGCCATAAT
>scaffold01164_2158
GTGATTTGATGATGGaGCCGTTTGCTGCTT
>scaffold01433_1910
GATATACACACACCaAAATGTACATAATAAAATG
>scaffold01001_3079
AAACGAAAACGTGAAAAaCCATCCGTCAGAAA
>scaffold01008_105
AGTTTTTTTTGTCTGCTaCTATTCATCGACGT
>scaffold01542_1192
TGTTGAATAAGAGAAGAaATAAAACTGACAAGGTT
>scaffold00774_4722
GTCAAATGAGAATAGTTAaATGTTTGACTCACAA
>contig28108_1005
AAAATTTCTAGCAGCTaAGcAAAAAAAAAaaTGGG
>scaffold00926_1223
ATATCTGCGAAATGAaAAGTGCGCTTTCAT
>scaffold01868_2040
ACATGTTGATTGTTGTAaTGTTATTTTTGAAATAGTC
>scaffold01285_4986
GTTTGTTCCATGTTTTaGTTCGATCGAATGA
>scaffold01599_594
TACTTGTATATTATATACAaGCAGAGAATGCCTG
>scaffold01391_2616
CACACCAATTCTTGAaACACACGTACATATATT
>scaffold01237_4178
ATGATAATAAAAGAGTGTTaCCAGTTTTACGAGC
>scaffold01329_5700
TTAGAACTCGGTGAaAGTTGTTAATGAATTATCA
>scaffold00254_195
GTCACTTTTCATTTCAaTATTTTAGTGGCTTAC
>contig31010_476
TCAAACTCAAATTCTCaGCTTTTAGAAGAAACAA
>scaffold00856_5231
GTTGTTCTCTCTATTATTaACACTCGTTTGTGC
>scaffold00856_1172
TTttTTTTtttACCTGTTTaTGtTGCCGCAGTCT
>contig14751_181
GGAATTCATCACAAGaTGAATAGAAGAAAACCA
>contig01404_477
CATAAGCAGTCAGCaGATGAAAAAGCAATTAC
>scaffold00211_737
TTACACTTATGGAGTAAaGATAACAAGCTAATTTAC
>scaffold01005_4684
CGTTGGATTAAATGGaAAAGCCACACGAAC
>contig09295_813
AATGCTTCTGCTATATAaATTGTTTCTGCAATACT
>scaffold01259_2285
ATCTTTCGCTTTCTAAaACTCAACACAAATTTTG
>contig09147_1146
CATCCTTGATGGTTTaACATCAAAATGCGG
>scaffold02608_4447
AAATGGAACCAGATAAaACGACGATGTCAAC
>scaffold00505_1793
CCTGAAAACATGGCaAATCTCAATCATGCTAA
>scaffold01789_2573
ATGAAAACGCGCACaAAAATGACGAAAGAATAG
>contig17082_477
TTGATCTATTCAAACTCaAAAGCAGTGAATTATGA
>scaffold01541_1152
ATGAATGATTATTTTTAGAaGTTGTATACGATGTT
>contig10397_982
TGTTACTGTGCAATTaAATTTCGACCATCC
>contig13773_1063
GTGTCTCAAGATTTCaTAGCTCCTTGTTTTT
>contig14010_433
CAATTTCAAACAAACAAAAaaTAACAGAAACTTATCG
>scaffold02001_2350
CCAGAAATCGTAAACaTGACGGCAGTCCTT
>scaffold01477_1053
GAAAAgAGAGAaGAAAAaaGGAaTGGTGAGACT
>scaffold01713_1281
TATATAGGGTTGTTGTaTATATAGGAAATCAAACG
>contig14879_140
CGCGCATAAGTTATaGTGAAAAAaTTGGCC
>contig09195_486
TTACCCGTACGATAaGCGAAATAAAAAaTGAATC
>scaffold01985_912
CTGATTCTTATTTCCAaCAGGCGTTCGATTC
>scaffold01081_569
TTCTAGATTTATAATAGAAaTCGTGACTAGACCG
>contig24993_520
TTCATTTTTAAATAAATGTaAATTTTTCAGTGGCA
>scaffold00685_1388
TCTGCATTCGGTGAaTAAATACTGCGTAAC
>scaffold00685_3945
CGCGCGGTTGAAGCaTAAAAACTTGTGTACAATC
>scaffold02428_276
TCTCCAGTGGTCGGaTATAGTTGCACATTTCA
>scaffold01109_462
AACGATTACTTCATGaTTGTAACTTATGCATGT
>scaffold01649_886
CACAATTGGATTGTTTTAaACGTCAAAGCACGC
>scaffold01074_1624
ATATAACTCGATCGTaAATTCAAGTTAATGCAC
>scaffold02676_1671
GAGCATTTTGAATTAATCaGGGCAAGGGCACGT
>scaffold01108_739
GTCAGATGTTGAGATaGGATAAACATTAAGAAC
>scaffold02118_1465
TGGAAATATTTTGTAATTAaGCCAACTAGTTTTAT
>scaffold02484_126
GGCACGTGAATTTCaGTCTTTATTTTCGACAT
>scaffold01821_10023
ACTGCGCTTAATCGaTCGAGGATGATTGT
>scaffold01209_839
ATAATCATTCATCTCGAaCAATAAAAAAAaCAAAAaC
>contig15361_1126
AATTTATTCGCAATTAAAAaGTTTATTTTCTTTAAGGAG
>scaffold00487_2907
TCAACAAGAGTTAAGTTaGTGGTAGCTCTGAA
>contig17103_173
GAATAAACTCAAACGTTaTTATAGCGATTCTCG
>scaffold02155_2965
GTCAATCCGAGGCAaTTTTTTCTACGTTTGC
>contig28760_247
TTGCAAGTCTTTTCTTTaGCTACGATCCTCTT
>scaffold01133_475
TTTTTGTGCGCATGaTATAGAAATATAATGAAGA
>scaffold01479_896
GTTATTTCCTCAGGTaGTTTTGCTGTTGGC
>scaffold02410_633
AAAAAGCGATATCGAAaCATGTCCAACTTGA
>scaffold00983_2656
GTTCTGTTCCATATATTTTaCGTATCAAAGATAGAAA
>scaffold02298_773
GAATTTCATCAAGACaGATGAGTGTGTGTG
>scaffold02544_1413
AGCCAACACGCTTCaAATGCAAATCAATGTC
>scaffold00193_2875
GAATCAAGTATGTAAACTTaTATGTTGCTTGCTAAAA
>scaffold01600_170
GGAACAAGAGAAATGaGATGGCCTTGCCTA
>contig12961_719
GCGACAACGTCATCaTTCCAGTTGCATTTC
>scaffold02665_5097
AACTCTCATCTTCTTAaCTCGCCATCTTTTT
>contig29305_345
CTGGCCTTTGACTTaAGTTGAACTTGATGG
>scaffold03110_80600
CTATTGAGCCTTACTaAGTGTTTCGCCTTT
>scaffold01710_492
GGCTTCAATCTCTTaGTTTCTCAATGCGG
>scaffold01710_852
CTAATTCATTGCTTTATTCaGCACCACTGGAAAA
>scaffold01036_762
AAAGTCAAAACAAAAATTCaATGAGGTGTCCGTG
>contig07768_933
CGTGCTCAACAACGaCTATATAACTGTAAAATAA
>scaffold00654_586
GCCACTCCTGTACAaGAATGGAACAATGAC
>scaffold00547_1114
CTTTTAGCTTGTATATAGaTAGCAATGGGCGAA
>contig12035_577
TGGCGCATTTTGTGaTAGGGCTAAACTTAATT
>scaffold01555_1633
GGCGAAATAAATTTGTATaGCCTTTTCGAACGC
>scaffold01518_871
CGACATGAATTAAAAGAaTTTAAAGAAATCCAATTGG
>scaffold01710_391
tGTGTAGTGTTGCAaGTCTAACGTTCCAT
>scaffold02466_559
ATTTATTTATTTTtCAGCGaAAACACTCGAGTCT
>contig07927_253
GATACAAGATCCAGAaTCCATCATTCAGCC
>scaffold01427_450
TAAAGAATGAAATTTTTGCaTCTTTTTtCGTGTAATG
>scaffold01427_747
CATGTTTTCTCCTTGaAATCACTAAAAAAaGAGAG
>contig10330_422
TCGATCTTGTTTAGTaGTATTACCATCCGC
>scaffold00529_1368
ATTAGAGAATGCCATaACAGTACAAACAATTCA
>scaffold00343_307
CACTGCATGTCTTTTaTTTTCAAATTAATTGTCAT
>scaffold01749_437677
ATGAGCGAGAAAATTaGAATACCGATAGGT
>scaffold01749_479946
TTCCACCATTTTATGTaTTAGGGTTTAATTGCT
>scaffold01490_2062
TGCAACTAGTTTTGAATaGTGTCAGAGCAGGT
>contig04226_125
CCCTACACTATGGCaATTTCAAACTTTGgTG
>contig15201_603
TAGGCGTAGAAATAAAAaTGGCCGCTTAAGAA
>scaffold02027_7509
AAAGACTTGTGAACTAaGCTTACATATATTTTGC
>scaffold00179_1469
CAATCAAAGAAATCGAAaAtAATTTCTCTTTCAGG
>scaffold03045_1307
GATAGATTTCACCACaAATTTTTGAGACTGCTA
>scaffold00141_2309
ACGCTGGCCACAAGaAGATCAAAATTGCCAAA
>contig63024_839
GTGATTTGTTGGAGTaAAGTGTTAAATAACAATGT
>contig05697_218
CGAATATTTGAATGTTCaAACGAAGACGACCG
>scaffold01954_21527
CTTTAACATTCTTTtCAGTaAGCTGGTTGAGCAT
>contig05144_584
CGAAATAATTTtCTTGCAaTTTCGTCGACACAA
>scaffold03047_31423
CCAGGTTTGTGAAAaTTAAAAATGTCTTTCTACT
>contig14076_323
CGTATATTCTGAATGTTAaTACCAACTTGAAAGTTA
>scaffold00151_73827
GCTAATTTTGCAGTTaTAGTCAAACATACTAAAG
>scaffold02753_1876
CAAAATTAGGATGAATAATaAATTCAGGGCTCCG
>contig65495_658
TGATCGGAACTGAAaCAATCATTAAAGTTGG
>contig23357_1295
CGGCTGATGAGAAAaTCCAGACCAAAAAAT
>contig53298_44
GTGTAGTGTGTCCTaAAAATGGATTAACTTGAAC
>contig06524_456
TTGGTGGGTATGTTaAAAAATTTTAAGGTACTAC
>scaffold00733_3047
CAGTGTATCAGATTTaTAGTAAAAGTAATCATCTA
>scaffold00660_2583
TTTTTAACTTAATTCTGCAaTTTGCGGCGTTTAC
>scaffold00151_74067
TGCCCAGCGTTTGGaATTCGAAAAGCAATATTTT
>scaffold03352_4475
GCACTAAGATGTTTCaCAGAAGAAAGTCGT
>scaffold03215_4226
TCGCCGAATCTATGaTCAGATAGAATTGTTG
>scaffold03103_77862
CGCATACCCACTGGaAAATTCATTAAAGTATTCA
>scaffold03184_3277
ACCGCTGAGCATTGaATGAATAAAATTATAAAAT
>contig02896_543
GTCAGTGTTGCTATaTTCAGAATTTTTCGTGT
>contig49965_61
ACGGCAGCGTATTCaTAATTTTGATTAGCTCTC
>contig57398_126
AAGACTGTGCAAAAAATaGAAATACTATTACTGAAG
>contig17989_469
CAAAATTGTCATTGACaGAACCCGAGGAGGA
>contig30909_706
ACATTTTTGTAAACATTCAaACCAAAGAGAAAATTAAC
>contig30458_580
ACCAATAGAAGCTATTTaAATTTCATGTAATCGGA
>scaffold00061_3546
CTTTTTACAAAAAATCTAGaTGTGTTTAAAGAAAAAATC
>scaffold02621_1321
TGTAAACAACTATGCaTTACGATCTCTGTTTTA
>scaffold00085_785
TGCTTCCAATTCCGaATTCCGATATGCTG
>scaffold03345_657
GGAGTAATAATGCAAaGTGATTTTTTCGGTC
>contig07477_55
TGGGTCAACGTGCTaGGAAATGCTACATTATT
>contig02641_137
TAGGCTCACTGCGAaAAAAGCAATAATACAATTA
>contig23770_194
TAGTACCATTTTTAAATGTaAGATTAAATGACACCTA
>scaffold00469_9065
CGATGTATGTTTCATaGTCAGCAGTTCCCT
>contig06609_207
TGAGCGTTCGGAACaCACAATTACAAAAATGG
>contig01388_31
TCCGATCTTGGTCTaTTGTGAATCGAACAC
>contig16652_1222
GAATCTTTAACGAAAAATTaAAAAAAaTCGACACATTAC
>scaffold01460_1713
ACTTAATGCTTCTCAaAGTGTTTATCTATCTG
>scaffold01466_271
GTCGGTGTATTTCTaTTCTCTCAAATCCTC
>scaffold00877_2712
TCTCAAAATAAACAAGCaGGAAGAAACAAACG
>scaffold00469_54207
GGTGTGGATTTTTTCaTGAGCTATCAAACTG
>scaffold02357_1267
CGATTGAATGCCAAaGCAGATAGATTTCTTT
>scaffold02680_8341
TCCAACTCGAAAGAaATTGAGAGAAATCGG
>scaffold00186_3028
CCCAAGCCTTTATGaAACAAAACGGAAAGG
>scaffold01400_1493315
ATTTCATCACAACCTTTaGAGATAATCTTGTCA
>contig33940_170
AGACAATTCAAAGGTAaGTTGTTTTCTCTTTAAC
>scaffold00458_1292
GAAATTAGAAAATCAACAAaATGTCCAAAATAAGTAG
>scaffold02507_4678
CGCTGTAAAAATTGAaTGGCTGGCGTGTGT
>scaffold02290_4730
CTCAATTGTAAGTTGaGCAGGATGCAGACC
>scaffold02680_8317
GTGTCGTTGTAAACaAACGAGACATCCAA
>contig57946_106
TTGCAAAATAAAGCACAaACGTACATAAATAGAATTT
>contig11027_1080
ATTGATTGATTCGAATAAAaGATCTGACGGGCAA
>scaffold00909_5388
AGTTTCGTTCTCGCaAAAAACGTTCTGTGTT
>contig28396_1703
CAGCAAAATGTTTACaGAACACTTGGATAG
>scaffold00810_594
CAAACTTTTGCGCGaTTCATATCCGCTTC
>scaffold02290_399
ACTTGTCGAATCCAaCATAACCTAAAAATGAAAG
>contig02901_441
AACCCAATCAATTTCAaAAATTTTCAAGGCTGTA
>contig53503_1030
TAAATCCATAAATCGTTTAaAAATTGAGTTGTAAATATT
>scaffold00909_6173
AATAATAGTGAAACAAAATaTTTTTTTCGTTTGATGAC
>scaffold00050_3863
TAATACACGCTGCAaTGTTGAGAACATAAAC
>contig10392_99
GAACGTTTCAATTCAAaCCAATCGAAACGCA
>scaffold02986_78068
TAATTGCCAAAATTATTTCaTGATTAGGAATTGCAAA
>scaffold02407_948
GGTAAAAAGAACAAAACAAaCTAAAACTTTGATGTCA
>contig28054_690
GCGTTGAAGGCTTGaTTTGTCTCTTGTTTCAT
>scaffold01355_140
AAAaGGCAAAAGGAAAaaCTAATAGCCAAAGAG
>scaffold01487_1779
GTGATGAAACAAATTCTAaTGAATAGCACCCGT
>contig26089_1686
TGTATCAATTGAACAtGaCAATGGCACCAATT
>contig09869_572
CCCAACTGTTGTCTaTATACGTATAGTTTGTTTT
>scaffold00447_7332
GGGTCATCACATCTaCTATGAAAACAGCG
>scaffold02185_1487
GCAAATAAAACAATATTCAaAAAGTGCCAAAAAAAaaC
>contig10605_327
GAATGATTCGCATTTTTaTCCACAACCATCTT
>scaffold01508_920
TTAAAGTGAAAATGCTGaAGAAAATGAAATGAAACC
>contig31602_141
CGGATAGCTTTAGAAaTTAAAAgAAGCAGAAAAAC
>scaffold00371_4059
GACGAAATAATTCATTCaGTAAGCCCATTGGT
>scaffold01039_1888
GACGTAAGTTGTTCaTTCATCCAATTGTCAT
>scaffold00498_4215
AAAAAGTCAACTGATGaCCATTTATCATGATTTC
>scaffold00719_1126
AATGTGTATGTAGATAGaGCAGAAAAAaGAAGAA
>scaffold01450_2059
AGCTGGATCCATTTaTCCGGAATAGCCAT
>scaffold00573_5789
CCATCTATGGAACTTaGCTTAACATGCGTA
>scaffold01083_2427
TTAGAAAGAAAAACGAGaGAATGAAAAGCAACAA
>scaffold01446_1050
GCTGCTGCAAATGTaTCCTCCAAATGAGT
>scaffold00510_527
ACGTGAAGAAGACGaGCATAAATTAAAAGGG
>scaffold00510_3648
GGAGTCCTTGTATTaGTTATATATTATACATACC
>contig25354_234
AAGGTGAACGAAACaAaGAGATGCACGTC
>contig24917_227
TCGATGGAAGCTTGaAaCGAGTCGAGTAA
>scaffold02582_612
TTTCATGGTCGTGAaAATTCTTTGTGCTGG
>scaffold02449_3052
ATAGTTTGTttGATTTTTAaCCAACCTTTGCCGT
>contig17599_106
GCGCATTCCGAAAAaATTCGATAGATGTGG
>scaffold02907_512
CCTTACGTCATTACaTTGAATCTGTGTGTAT
>scaffold02613_2320
CTTGTTTCCTTTTGGaGATCTCGTGCCTGT
>scaffold01432_2200
GAATGAAGCCAAACAaTAGGATCGGTTGAT
>contig32376_168
TGCAAGTTCAATGCaTTTTTAAACAGACATGG
>scaffold01208_485
AAAACGGTAAGAATAGAaAAGAAATTCATTTTGAATG
>scaffold00132_2045
TCTTTTGTGTTCTAACAaTTAAAGCCCAAACTTAA
>scaffold00306_2541
TCGCTGGTAAAACTaTTTTACCATTTGCATTATT
>scaffold00723_480
AACATGATGGAGATAaTTCAGAAGCATTGAG
>scaffold01473_1263
CGAATTAGAATTGAACAaTTGATCTTTTTATTTGTTA
>scaffold02348_3458
TGGCGGTTAGAAAAaAAAAaTCTATTTGAAACTG
>scaffold01520_347
ATAATTATTTTAGATGACTaCGAGGAAGTGCACA
>scaffold01629_1439
GTCGATTGACGTTTaATATGCAACATATCGA
>scaffold01494_1537
CAAATGTAGATCGACaTGCACTTTTCGTGA
>scaffold00634_188
AATGTTCGCAATACAATaCAGAGTTTTAACTCAAT
>scaffold01574_312
GTTTACTTGTCTGTTTTaAAAAAaCaCATTTTTCCtA
>scaffold01723_1839
TAATTTTTGATCAGCGaCATCTATCGGCTGT
>scaffold02300_4452
GAcTCAATTTTAATAACGaTTGATTTTGTTTATTAAAC
>scaffold02300_1304
TttCTTGGTTTTtGGTTaGAAAATTCGGAAAGG
>scaffold02599_838
GCGGTTGAAACTTCaAAATCATAATAATAATTCA
>contig42541_316
GTCTTTAGAACGTTCaTGAAATAACATACACG
>scaffold02717_2889
GGTCACGTTTAACGaTTGACAGCTTCGTT
>scaffold00761_667
CGACCAGCATTTTTaGAACGCCGTTTGAT
>scaffold01702_4063
AAGGTTACAAAACATGaAGGATCGTTAAGTC
>scaffold01294_1054
AACACCCGAGTGACaACTTCAAACAAAATCAAG
>scaffold00895_522
CTTGATAACCTACGTaCATTTACTACACAAAATTT
>scaffold00895_394
TGCATTATTCAGTTTCTaGCCATGACATGGTA
>scaffold01525_1553
GGTTCTtGGTCAAAaTATATGGGCATTAACTA
>scaffold01213_1232
GAAATGCATAGACGTaGTAGCAAGCATTTC
>contig14087_1482
TAGCTCAAGAAGAATATaAAAATATGGCCGAG
>scaffold02593_1287
CGTCAAAAaCATGAAATaCGACAACTGTGGCG
>contig12024_948
TATCCAACCTCCGCaTTCTTATATTATTCGATTC
>scaffold02504_7427
GACCAGCACATTTTaAAGTTATACTTCATCAAG
>scaffold00571_2896
GCAGCTAATTTGTTTTAaTCTCAAACCCAGTT
>scaffold01612_2470
CCAGAAAAGGATCAaTCGAGTTAATTGAGC
>scaffold02673_457
CAAATTAGCCTAGCAaTAACCTTTCACTCTC
>contig28466_151
TCCTAAAATTCATTGTCaGCGGTATTGCACTT
>scaffold01476_1864
CTTGTCTTTGAAATATCATaACACTGTTGGCTGA
>scaffold03314_278615
CACAACAAACCGCTaACCTAAAACCAACAATA
>contig45002_48
GAGGATCTACGTAAAaGTTGGCGTCATCTG
>scaffold02165_1320
CAATGGCTGCAAAAaTTCCTTATTGACAAGAT
>scaffold00553_515
CCTCTGTTTCGTTCaTTATCCACTTGCAAAAT
>scaffold02063_3511
TGGACGAGAGGAGAaAAGTAATTCATGCGC
>scaffold00032_2459
GGTAAAaCTACATTCTTTaATAAGGAAGTATGGT
>scaffold01766_2170
CGAAATCAATTGATGAATaTGCAGCCTGAATCA
>contig23286_629
CAGATGGTAGCATTaCTGCATTCATCGAC
>scaffold01766_4192
CTAAATCGCATTAAAAACaGAAACAATTCTAACTATTT
>contig20114_623
AAATTTTTCGGCTCTTaCACGAGACCCACTG
>scaffold00553_702
AAAGAGACTCGTGTaAAGTATTTTGTGTAAATTC
>scaffold01842_1729
AATTTTAAATATGACGACAaAAATTAGTTTTAATAGCTG
>scaffold02595_647
CGACAGTATCAGCAaTTTCAGAAACGGAC
>scaffold02524_25593
GAATATTTCCCGTAAAAaaAAAAAaCGATTTTCCATC
>scaffold02089_1376
GACCATTTAACTTTATCaAATGTGCAGCTCTA
>contig50864_172
CGGTTGGAAGAAAAaTATAGATCATTGATTCAAC
>scaffold03272_119306
GCAAATCTCGGAAAaAAAACATCAACTAAGATTG
>scaffold01768_25131
TAAGATACGCATCTTaAAGATCTAATTTGGTCA
>contig27091_99
GCAACACGATATTCaGGATGATACAAATTTTTTT
>contig46787_415
TTAAAGCTGACTTCTaATTGAGTTTTTTACTGTC
>contig35706_621
GTACTACAATAAAACACATaATCATATACAACTATTCC
>scaffold01825_1922
ATTAGTATAGACATATACAaTTCTATGGACGTGG
>scaffold02785_3256
GCAAAAAaCAGAAATTCaGGATAGGTGATAAG
>scaffold03342_1459
CATTTCGAACTGGCaTTGTTAACTTCTATCAC
>scaffold02089_803
AAGCTTCTGTGCTGaTTTCATGCCAAATAC
>scaffold00737_3960
TGCCAAAATTATCCATAaGCTAAACGAACTATAA
>contig31393_753
GTTTGTTCTTCAGTGaGTGAGTCGCAGATC
>scaffold02787_960
CAGCTGTTTGTCTTTaGGAATTTTAACCGTA
>contig50594_264
CCGTAAACATGCGAaGCAAAAGAAAACATG
>scaffold02403_2777
CGAATTTAGTCTGCaTGCTCTTGATGTTATTA
>scaffold02364_802
TTCTAAAGCATTTTTTAAAaAAACTATAACACCAACT
>contig36520_215
GTTCATTGAAAAAGCaCATCTTAACAAATAAACC
>scaffold00027_940911
GGTCAGTCAAAGAAaGCTGCTGAAAAAAAA
>scaffold00362_3045
CAATTCTTTGAAAACTTTAaTAAATGCCTCTTCATT
>scaffold02063_1316
GCAATTTATCCATTGTTTaGCACTAAACGAGGA
>scaffold01361_37912
GGTCATTAAGAATAGTTaAGAAAAACCGAAGAC
>contig14770_66
TTTCAACGTCATTAATTTAaTTGATGGTGTGAAC
>scaffold00052_560
AAGAGTTTGGACAGaAAGCTGAATGCAGA
>scaffold00497_1715
CTGCATGTTGACGCaATCTTTTTACTCAATGG
>contig08877_1426
CTTCGTGCTTATTCaAAATTTGCCTTTTTTGG
>contig32739_132
GCTCCCAAAAAATCaAAATCTGCAAGTGAAA
>contig02645_1674
ACGAGGCGAATGAAacACTGTTTTTTtACTTTG
>contig19556_103
ACGTGATCGGAATCaaTTCATGCCGACTA
>contig11922_447
CACGAACAACGACGaTGTACTAtaTATaTAGCC
>contig52309_327
TACAGATATCGTCATAAaTTCTACTGCTCTTG
>scaffold01632_2406
CGACGGTGAACGCAaTTTTTCTTTTTCATCGC
>contig59051_320
TAGTCTCTTCAAGTTTTaATTATACTTAGCAACGT
>contig57699_291
TATTTATTACTATCCAAGTaACATCCTGCTCCGG
>scaffold01812_808
TATGAAATTCTTTATCAAGaCCACATCTTCTGCT
>contig46870_718
AaCCGTAGTCAAACaTTGATTTCTCCTAGT
>scaffold01575_2188
GTGTCATACCGTTTaATTTCTTTTTTTtGTGTGT
>scaffold02306_2426
TATTGCCAATCAAAAGTaATGCCTTCTGCAAT
>scaffold01246_653
TCCGCATTGTCTCAaTCAGtCTTTTTTCAAG
>scaffold01246_739
ATGgACTCGTATAATATaTTATACAGTAGGCATAT
>contig30485_775
GGATGCGGTAACTCaTTTCTTGTTTtCTTTAaCG
>scaffold01139_639
GTCAAATCGGCATTTaACATTTGTTCGTTTGTA
>scaffold00773_975
ATCGAATCAGCATTTTaTCCTCCTAATTCAAC
>scaffold00773_4100
CAATCATCTATTTTATCCAaAGCACAGTCATTATTT
>scaffold00773_2551
TTTCACACGATAATTGTaGAAAAATAAGTTGTCTAAT
>scaffold00773_2527
GTCATTTCGTTCAATTTATaCTATGATTTCACACG
>scaffold00613_1875
AGACATGAACGATCaATAATTAGATGCATGAC
>scaffold01410_338
GTTTATCGATATGCATAaCTACAAGCACGGGA
>contig16956_582
GATTTTCACGAAAATTTCaAACAATATTTACTTGAaCG
>scaffold02295_1045
TTTTTtCTTCTTTCTCAAAaTGCTTAATGCAACAG
>scaffold02109_312
GGCAAATAAAAATAAAaTGaAAAGGAGATGCTATTA
>scaffold01025_1556
ATGAAAGAAATTGACTCaAAAGCGAAAGGCTT
>contig01688_320
AAATGTCTTTAAAGAAAAAaTAGGTACGTTTGTTG
>scaffold02866_4067
ACGAGATTCGGAACaTTCGCAACGCATTA
>contig27581_480
TTATGTGCTTAATTGATTTaATGTTAAGGCGCAA
>scaffold02003_1472
TTAAAATGCTGTGATTTTTaTTTAGGTGTTGGAAC
>scaffold02305_2422
TAACGTTGATTTGTCTaCTGTCGGTTGTCCA
>scaffold00303_1412
ACTCGATTACGTAATTaGCCAATTATAAGATTTAAC
>contig26812_503
AAGTCACGGAACATaTAGCCTATGCAACT
>contig29884_624
AGCCGATGTTATGAaGGAGAGAAAGACTG
>contig12634_703
GATGAAAAGAAGAAGAAaGGAGAAGGAGCCGT
>scaffold01621_1817
GCTGCTTCTTTGTAaCAGAATTTCGAAATTTATA
>contig31006_253
GTCTTCATTGCTGAaTtAAGAGTTAAAGACTAC
>contig30711_1393
CCGCTGTACGTCGTaAATCAATTAATTTGATGTC
>contig28422_865
TAGGATTAAAATGACACaACAACCAAAGTTCAC
>scaffold00771_2292
TtACCAGGAAAAAAAAaTTaaCTTACGATATCGTC
>contig24884_229
GGATCTCAAATTAAAATCaTTGGCCGATAGATG
>scaffold01201_3880
AATCGAGGCTGATGatAGTTAACAAAAAACGATT
>contig27690_1530
GCGCTATTTGAATTGaTGGCGTGAACGATT
>scaffold02588_1555
AATGAAAGAGCAAAGaGCTTACGATGTCCA
>scaffold02114_353
ACACTGTCGAAAAAAAAaTTTTGATTTCCCTTAAAC
>scaffold01376_6699
GCAATAAAATAAGGAAACAaATCATTAGGATTGGAAT
>scaffold01930_3209
GAAGTGTATTTAATTTGACaATCAATCTATTTGTCATTT
>contig15799_535
TAAAGCTACAACGTTTTaAATTTTTCTATTCTTAATT
>scaffold02670_202
AAATGACAACTGCTATaTGAGTGAGCGCTTC
>scaffold02035_3227
AATTGCCATATTCTCTTaAATTATCGCAGAATTAAAC
>scaffold00288_965
TTGTTAAAGTCCATTGTaAGTGTTTAAGTAGCAAA
>scaffold01464_354
TATTATTGGGAGGATTTaCACACAGCCAGGCA
>scaffold01464_326
AATCGGATAAATAAATAACaAACACGAGATTATTATTG
>scaffold01826_3497978
TCCAGCACgTCATTaGTTGAAGTATTCATtGT
>scaffold00465_14438
ACTCGGTAGTCTGAaTAACATCAGATGGTT
>scaffold02146_284061
CCCATGGCTCGTGAaATCTGAAAAATTGGACT
>contig24584_144
AATGATCTTATAATGTTTTaCAGAATGTTGGTGC
>scaffold02903_1318
TCGTATAACAACATCTAaCAAAAATCTTGGCATTT
>contig37410_1222
GTCGTTGCATATCTaTCGTACATCCCCAA
>scaffold02903_593
TATATCTACAGACAAGaTCATTGAACTTATATATAT
>contig14142_1704
TACAGAATTTTACGTGAaAATAAGCCAATTCAAATTC
>scaffold01644_112
TtGCTAACGACTTCaTTTTCTCGTTgCATC
>scaffold01141_3997
AACTGTTGAATAACACAaAGCTACCGTCCCCT
>contig28589_1902
AAAAATAAAAGGTTTGCATaGCATTTTTCATTAAATCAG
>scaffold03057_1829
AGGATATCGGTAAAAAaaCGGCCATAGATTTC
>scaffold02188_743
CCTTTtCAAACAACATTAaGGAATTTTTCGCTTTA
>scaffold03362_44583
AGATATTCTTTCGTCAAaTTTGGAGCAGTCTG
>contig62460_455
TGCCATCTCTCCACaAATCTCGAAGCAATATA
>scaffold00195_10237
ATATTGGTATTAATAAAGTaTATTTTTTATTCGTCTGG
>scaffold00377_1283
ATGACTCCACTGCTaTTCAGTTCAATTCAAATG
>scaffold02034_4688
CAGTGACCTTTTATATaGAAACGATGGTCGT
>scaffold03213_106099
GAAAaTCGGGCCAGaCTCATACGCATATATAT
>scaffold01088_2753
TTATAATTGATCAGAAATTaCATGTGCATGACGA
>scaffold02258_265835
GACAATTTGACAATCaTTCGTTACACTATCA
>scaffold02158_748
GAAGGTTATGTTGCTaGTCCCGGTGTTGAA
>scaffold00472_2718
CTTGTATAAGTGAAACaAAAACTCACTGAAAACT
>scaffold02819_42030
GTTGGTGTTCTCTGaTACCGTAGCAATATC
>scaffold02258_270276
GGGTTTGCCATGATaGTGATTAATTTCTCAAC
>contig53448_88
ACTAGAaCATACTTCAAaTGTTGAAAGGCCGT
>scaffold00167_27679
TGTCAATAATTGCATGTaAATAATtGTTTTtTTtAGC
>scaffold01927_120452
GTCAAAACCCTGAAAaGAATAAAAACGATCTTG
>scaffold00014_437
GTTGATTTACTACAGTAaTATTCTAGTAGAAACAG
>contig27150_397
GGAAGGTAATCAATGaGTGACCTTTTTGAC
>scaffold00416_1636
GTATACATCATTTTTATTAaCTGAATTTAGTGGTC
>scaffold00022_429
GCTCTTGCAAGTTATaTTGACATCTTTTAGC
>scaffold00472_3267
AAGCAGCGAAACGGaCATTTTCTTTTTAGTAACA
>contig06154_69
TGCAGTGTTTAGTTTTTaGATCTGTCTGGTCT
>scaffold00640_814
CTGTTCTTGTTTCTTTTaATAATCTCGCGCAA
>contig39075_97
ATGATTCTTATAGTAAAAAaTAtGCCAATAGACTTAA
>scaffold02865_1652
GAGAACATATACTTGAAAaTCAAGTTATAGCCAAAA
>scaffold00409_266
GGAGCACAATAAATCaACAGCGAAGCGAAA
>scaffold00022_575
TTCGACAGTACATTTTaTTCTTCGGCCATTC
>contig28322_1174
AAGGGCATATTCTAATTaGTTTGTTCTGCAAC
>scaffold01314_1765
CATATAGATGGTCACaTGAAGTTAAAAACTTGG
>scaffold02058_3102
GCAGAGAGGGTTCAaCAATAAATTAATTATCCCG
>contig50934_113
GACACAAGACACACaTGAAAACTTGGAGAa
>scaffold03025_2267
AGTGACGATGAAGAaGAAGCAGGTCTACT
>scaffold03307_83705
AGGACTACATATACATaAAAAAaCTTTGCGTTC
>contig66661_1382
CAGAAGGCTTATAAAAAaGTCAAACTAATCTGC
>scaffold02569_144
GACGCGTCCGAGTAaATAGTAATATCGGGTT
>scaffold00409_135
GAGATAATTGCACTATTaAACATTTCTGAAGATTTTA
>contig49502_140
ACACACAACGTTGAaACGATAATTGACCAT
>scaffold02318_302
AAGTATCATGCGTAAaTTTTGCAGTGTAAAC
>contig24684_580
TTTTAAACGGAAaTTTTGAaGCCCTCCCGCGTGT
>scaffold03204_99462
GAATCAACTAGTTAAATGAaAGGTTGCGGAAAAT
>contig47342_272
GCACTATGCTGTAAAaATTTTTtCTTGTGAGG
>scaffold00170_663
CTTAAAGTAGTCACAATaGGCATTGCAAAACC
>contig32114_462
TTCTTTCATTTCTCAACaGTCAATTCAAGCCA
>scaffold02652_52257
CCTATTTCTTCTCTATTaCGTCTATGGCACGC
>contig31879_1149
CTCGAATGTTTTTTtGTTTaCTTTTTACATTACCAC
>scaffold00521_37800
ATTGCTAGAATTTAATTCAaATCATTAAATAGTAATTTG
>scaffold03362_32122
GCAATTAAATTGCAAATGaCTGAAAATCGAGTAC
>scaffold02806_1920
AAGGATAAAGTCTAATGaATAAAGTCTATTTTACCC
>scaffold00853_5155
GAGCTATAGGTCAAaTTTGATGACGAATGTTA
>scaffold03232_1636
GGTAACCAATTCAAATAATaTTTTAAACGAAACATAACT
>contig19994_155
GGTTTGATTTCGTCaATACTGTGGTGGAT
>contig00082_146
CCGTTtGTAGTGTTaGTAGTTAGTAGGCT
>contig35538_472
TTAATATTGCAATTTGATGaTATTTTCCCAGATGA
>scaffold00301_43800
TATGATAAAATATATACGAaAAAATGTATTTAGGGCA
>scaffold01441_7216
TATTATTAAATGATGCATTaGATGCTCTCAATGG
>contig25830_490
CACAAACACACTCATaTTCACACACTCACA
>scaffold01486_323
AaCTTAAAAGTATCGTCaCTTTAAAAGCCTTTGT
>scaffold01303_1830
ACAATATCGCAATTCAaATTTATATTACGAGACG
>contig12943_390
AAAGCCCATGTTAAAAAaCTCTGAAAACGGTG
>scaffold02414_136
ACATCCGATTACATTTaAAAGAAACGTGAAAACT
>scaffold00279_3241
CGCGTAATATCTTGaCCATCTTTTTCATCC
>contig13204_251
CCTTGATATTCTATTAATAaGCATACTTCAATTGG
>scaffold02655_14173
GAATGTCTCTCTAAGaGTCCGCAATTCTCC
>contig00030_316
TACGGAACGAATTGaGTGTTTATACGGCC
>contig15030_420
CCATTTCGGACGGCaAAAAAaGAAaTAACGTTTG
>scaffold01140_1580
CTACCGGAATCACCaTTAACTATTGTTTTGACAT
>contig11155_284
CTTATTTACATTTCACCaTCTTTGCTCGTGGT
>scaffold00631_157
TGTGTTAAAGACAATAGaGCTAATCACATAGC
>scaffold01385_5115
CACTTTCACTCATCaACCAATTCGTTGAAC
>scaffold03323_888
GGTAATATTCAGTTTTCTTaAATTCATTTCATCTCATC
>scaffold03323_1126
ACTCTGCAGTTTGTaGTTTCACGTTTGCA
>contig26645_250
TTCTGGAAAACCTGaAAGAAAGTCATCTTGT
>contig10864_1474
CGTTCGTTCTTTTTCaTATCATATATTCTGCC
>scaffold02262_800
TCTTGTGCCACAAGaCAAGTACATTGAAATCA
>scaffold01593_601
CACTTTGTtCGTTTTTTTtatCtCGCACAAGCCA
>scaffold00914_1147
TAAGATAGCCATAGAATaCATCAAACTAAAATACC
>scaffold02065_3570
GTAACCGGAGCAAAaACGTTAAGATTCACT
>scaffold01618_642
AATTTTGTTAGTATAGAGaaAGTCTAAATCCTGTTTA
>scaffold01618_565
AACACgAaTAACGTTTaagATTTACACAACCTTT
>contig13761_56
TGACATCGAtCTTTAaAACGTATAGgTCGC
>scaffold00019_1725
ACGAACACTCGAAGaCTAAATAAAAGTTCTTCC
>scaffold00031_105
GTCATTTGTTTCTAATGTaTGTTGCATTTTTAGTGT
>contig01301_70
CTATTTTTTGGAGAACTTaCATTGCCATCTACT
>scaffold00325_4018
GTGTTATTAATTGTACGaTGTCGCACCGAAGA
>scaffold00325_240
CGTTACATTCTTTTTGaAATCATCATCTCTAATTAA
>contig52897_878
TCCAATTTCGTGTTATTaACGTCTGAACTTCT
>scaffold02478_6003
CGATGTAAAATATGTGTAAaAATTGTTATAAAAACACAC
>contig06295_78
ATCAAACATTATGCTATTAaGCCACTATTTCCCA
>contig05288_405
GTTAGAACATAGGACaCAATGGATAAACTGTA
>scaffold01742_3439
TGGTGAGTACTTGGaATATCATTGAATTAAACGT
>contig32974_132
GAAATAGATTTGCATAGTaGACCAAATGGATGC
>scaffold02351_3435
TCTATAATGCCGCTaTTTATTACCAAGATATTGC
>scaffold00825_141
CCTTTAAACTTTTCTTCaAATTtAGACTTACTGCA
>scaffold01573_151
GTTTATGCAAATGTAACaTCATCGTCGCGTTC
>scaffold01620_948
GGTGGGGTGCATTCaAAATTGCTCAATTCGAT
>scaffold01620_787
GTGCGTGTATACAGaGTTTGAATTTTTAATGCTG
>scaffold01728_712
GTTGCATAAATCAGCaTACACGACAAAGAAAAA
>contig07340_1229
CGTACAATAATGATCaAAACTATTTCGATGG
>scaffold01190_5051
CAAGAACTTGATGATTATaTTTTTTGCAGAAAGAATAT
>scaffold00215_701012
CGATGCGATTTTTCaAATTCTGCGGATGA
>scaffold01397_7109
GTGTAAGCCAATACaAAATGAATAAGAGTTCC
>scaffold01556_3484
AaTGTCTCACGGAAaTTCCAAGAATAACAAAAAC
>contig11993_1049
AATTAGGGAACTACTATaAATAATTTTCATCTCCG
>scaffold00057_4994
GAAGGCTGAGTATATaGACTTTTCTGCCAT
>scaffold02067_466
AATAAGAAAGCAGGAATaGTTGAAACTGTGGT
>scaffold02486_4576
GTTTTTGTTGTCATTTTCaTCATGACAAAATGCT
>scaffold00461_273
ATTTCTGAGGTACTAaTAAACACAACATTTTAAAC
>scaffold00460_852
GGGACAATAACGGCaATATCAACTGTGTATTATT
>scaffold00460_883
GTATTATTATTCCAAAGTAaACGTTTGGATTATATTTG
>scaffold00352_908
ACATATTTACCTTGTCTaACAGTGTGCAAGGC
>scaffold03125_380981
CCATATTGAAGAGGAaAATTGCCTACACCG
>scaffold01181_4496
CCAGTAACAAAAGCTaCCATCATTGTTCTC
>contig12391_129
GCGTAACAAAAAGACaTGGCCGTGAAGTGT
>scaffold02426_472
ACTCTGTTCGCCCAaCATTTCATTCTCTAAAC
>contig15293_385
aTACTAAACGCTGgaCTCGTGACTGATTG
>scaffold00641_798
ACATAAACATAGACTTTTTaAAAAATACGATTTtATTAA
>scaffold01622_4249
cTTTAACGTTCATTTGATaCATCTCTTTTATGTTTAC
>contig08237_353
GACGCCAAAATAGTTaAAAATTCAAAAGATGTAGA
>scaffold00935_938
TGGTTCTTTCATATCATaCGCTACGCCACTCT
>contig09434_660
TGAGAAGCCACACGaAAAGTTTTTAAGGGTC
>scaffold01317_1774
TCTCCAAATATGTTTTAATaCGTTCATGTCTAAAG
>scaffold02722_330
CAAACTGTATACATTTAAAaTAATGGTGAATTCAAATTT
>scaffold02620_5364
CTTCGTCAACTTTAAaTAACGTCATTTGTAAC
>scaffold00759_395
GCCGGTCAGACCCTaCAATAATAACCATCGTT
>scaffold03282_94145
TGTAGGCTTTTTtATTTTAaGCAGAGTTTGACTG
>contig15130_209
TCAATTATTTGTATTTTTTaGTTGATCAGTTGTG
>scaffold03282_89227
GGTTAGTAGGAATTTTTaGACAATGTGTGTTG
>scaffold00401_585262
AATGATTGACGTGCaATGACGCAACCATC
>scaffold00401_540614
ATTTCAAAGAAGATGAGaATGCATGTAGCACA
>scaffold00172_1242
TATTCAAAATATTTCATTTaAATTTCATTTCGTAGTAC
>scaffold00172_1747
GCTGCACACGTATAaTGTTAAAGACTTTTTGC
>scaffold01393_3129
GGCGCTAGCTAAAAaAAACAAATAACAACATTAT
>scaffold01976_681
AGAGACGTTGAGGAaAAAAATGAATGAGAGATTA
>contig00426_29
TAGCCTAcTACACCaTTTGCTCAATGCTAC
>scaffold00579_229
TCAGGCAAAGGCAGaTTTCATCGCATTAGC
>scaffold00401_90465
AAACATGTCTAGCTTTaTTAAATAAATGGACTGG
>scaffold01097_1289
GAGACTGCCTTATTaTATGAGATATGACTGT
>scaffold00412_86
CCGAGGAAAATCAAaTGTCAAGACCAACC
>scaffold01553_371
CGCGTGTCTTGTCGaGAGCTTAAGAAAATTGA
>contig13061_963
TtAAaTTcGATTTCGGAaTGTTGGAAGTGAAAG
>scaffold01061_2641
GCGTTGAATTATTGCaGATCGTTGCCATTC
>scaffold01986_256
TTGTTTGCACGTTTAaTAAATTAGTGATGACATC
>scaffold00911_457
CTGCAATGCAATGGaCGTTAATGAAACTTAAC
>scaffold00911_2482
GTTTAAACAAAGTTACTCaCATCTTTCTCGTTTTTT
>scaffold00727_28160
ATTTCGTTAACCGAATTaTAAACGGAATCAATTG
>contig13795_552
AGATGAAGTAAAAAGACaCGCAACACCAGAGA
>contig14288_821
AAGTGAGGAAAGAAAaAAAAaTCTTgTTCCAATAG
>scaffold01689_2813
TTTTTTttGTGTTAAAACAaCACGTCGACTGTGA
>scaffold00609_4709
GTAGTGAACCTAGTAaAGAACAAATGAAAACGA
>scaffold02368_5469
CACGACACTCAACTaAAAAGCCAATAATTTGTTT
>contig09243_121
CAAATAGTATGGACATAATaAAATTCAACTAAAAACATT
>scaffold00991_1627
CAAACTTTTCAACTAAATGaTTCTTACACAATGTAC
>contig12064_972
CGATAAATTTGGGCAaGCTGATTCGTCGCT
>scaffold00514_2088
TAACGTCATTTCATGTaATCTGTTGCTGTAATTT
>scaffold03221_1865
ATCCCTGCAACAACaTTACTCAGGTTAGC
>contig12993_69
CGAACGTTtCAAAATaGTTTCCAGAGTCGA
>scaffold00796_1730
TTTGTTGCTTTGCATTTaCACACCCTGAATGT
>contig04172_1006
TTTTGTCCTCGCTTaTGGAGATTTATTTATTTGC
>scaffold01999_773
GAATGCCATTAGCGaTTAATGACAAGGTGTAA
>contig14130_357
ATATATACGATCAAGAGaTGCGTTTTCTTTCTC
>scaffold02048_3101
TATTTTTATGCATACACAAaCATTGGTGGGTGAG
>scaffold02263_2074
GGAAAACATGTGGATaGTAGGTGATCTGAC
>contig25912_474
GTATACAATGAACGTTaATCATTAACTTTTGAGG
>contig26715_727
TCGTGCCTTCTGTAaACAACGAAAATTAATGAG
>scaffold02272_8485
aaCaTGTTAATAATGAGAAaAAAAGTGGGCGCCT
>contig29800_1343
GTGGCATAATTAAGTTTTTaGCTTTTTTTTTtCTGTATC
>scaffold01481_809
AATCGAGTTCTTGTTaAGATCGATTTTTCAAAAG
>contig13555_1685
AAAAAACGTTATTATTGCAaAAGATTGGACGCAA
>contig13256_485
TAGAAACTGATGAAAGTaTATAATAATCCAAATGTCA
>scaffold01309_4731
TTTTGGTTGGTTTCATTaCGCCTTGTTTGTCC
>scaffold01309_1055
CGGGAAAATGTCGGaCAGAATCATCAATAAATAG
>scaffold01651_320
AAATGACATCGATTTGaTCTCGTTCTCCATC
>scaffold01150_4114
CAACTATCGGAGACaGGCTTAAACACACA
>scaffold01150_4192
GTTTCGCAAACAATTTAaCGTTCAAATCGAAAATA
>scaffold01484_912
GAACACGGAATGTTTaGATGGATTGGAGAA
>scaffold01484_951
CAGGTCAAGTAAACAaCACATTTGATCAAACAT
>scaffold00666_2247
TTACATGGAACAGTTATaGATTCTATCTACATTTTAT
>scaffold00386_3761
CTAATGGAGTTGAACaATTGACTTCGGTGA
>scaffold02627_783
TTTTTGGGATAAATTCGaAACGTTTATAGATCCT
>contig33125_449
GATAGCGTGATAAATAATAaGGTAGATGGCAGAC
>contig10516_961
TGGCTGAATCATTCaAAGACACGTCATATC
>contig28349_1091
CAATATGGCGATTTCaATTGGCGCAATCTC
>contig14714_250
TGAATTGCGTCACTaCAATAATATCGCATCAT
>scaffold00847_1941
AACCACAAAATGCATAaCAAACATCTTTTCATTC
>scaffold01233_1044
GATATACGTGAGAATATaAATACTAGACATCCATT
>contig13777_916
GAAATCATTTGAGCAAATaCAATGCGTCATGAA
>contig13499_682
CGTCGATTTCATTTCatCAATGCGACGCCT
>scaffold02099_1678
TGTGATTAAAGgAACAAaATCTCGTGTTTGAC
>scaffold02099_1511
TTGACATGTTTACTATTTTaAAGTTATCACTGTCG
>scaffold00503_2545
AGCGCCGACGAATCaGAAAAAATCGTTGTCTA
>scaffold02411_20653
GGATGCCTGTTCATaCGATGTCTGCTTTT
>scaffold00264_676
CTATTTTATCTTGTGGaTGTTCGACGCATTT
>scaffold00244_99580
ACATTATTCCATGTCTaGATGAAAGATTTCTTGA
>scaffold03011_1770
ATCCAGGCAAGGCTaTTATAATTTATGACGTCC
>scaffold01860_3045
GCAATACTACTGTTAATATaTGGGGACAAACTGC
>scaffold02005_791
AAACGTCCTCAGCAaTCTACTCACATTTTTC
>contig30483_835
GTCAAGTTTTTTACGTTaCACCTCAGGGATAT
>scaffold00985_1763
GTATTCAATTGgTTGTTTaGTTCTAGGAAATGAT
>scaffold00124_66458
TTTTGGCTTCGGTCaACAAATCGTGATCAC
>contig22738_252
TACATTGGAACGGCaATGACATTAATTTTCATCA
>scaffold02930_19103
CTATTTCTGACTTTTTCaGAAATTTTCTCATGATTTG
>contig18270_702
GTCATCTTACTCTACaAAATATGTGGTTAAATGAA
>scaffold02744_121669
GTAGTTTTTCAAGTTTTTTaTTtCAGTCCCGTAG
>scaffold01943_650437
CAGTAAATTTTGTGGAATaAAATTACTACTTTAAATCG
>contig05179_319
CAACACTAATTTTAGACTaAAAAATCACAAAATGAAGG
>contig09143_508
TTCTTATTCTTTGCTCTaTTTCCATTATTGAATCAC
>scaffold02265_1694
CTAACGAATCTTATGTAATaGTATGGTTAATGCC
>contig13642_357
GGCGGGTTGGCGAAaGAAATCAAGAGTATAATC
>scaffold00071_136
ATTTTAAAACTGATCCAATaTTCCGCCTCGCCAC
>contig25190_676
CGGCTCACGAACCGaTCGAAATAAATCGATAG
>scaffold00161_2911
TTGGACAAACAATCATAaTTTTGTACTAAGTTCAG
>scaffold01261_2384
AATGCAGGGTCTTtaTtATTTTTtATTGTATCCG
>scaffold02411_34673
GCTGATTGATTTCAGaTGATTTTAGGACACT
>scaffold01608_1699
CAATTTGGTTGCAATaCTTCTGCATATGGC
>scaffold00293_752
GAGCACCAGTTTTTaATTTCCAGTTTTTTCTC
>scaffold03306_226264
AACGAACCCTTAAAAaTTACGCTCGCGACA
>scaffold03011_764
CAAGGAAACTGGTAaTTCTAAAACAACATTACAT
>contig21100_884
GGCTAAAATAGATTAAAAGaATTTCAGTGGATCAA
>scaffold03167_25339
AGAAGAAACACGAATAAaGCGACCTATAATAC
>scaffold03348_4122
AAACGTAAaCAAAAAAAAaaTTCAAGATATGCGTTTT
>scaffold00870_1299
CAGACTTACAAGTTTAaGTAGACAGACACAG
>scaffold00264_727
AGCTGAAATTCGAGaTTATATGCGAGCGT
>scaffold00012_1625
TGTTGCCATTCTGTaTTTGGATGATTGACG
>scaffold00012_1874
GAAATTTCATAAGACATCaTTGCAGTGGAGTAA
>contig00929_85
GATTTATGTATGCGTaATGGAAAACAAAGCT
>scaffold02349_2240
AACTTCGCTTGGTCaTCAATTAATTCAGTCGT
>scaffold01009_43152
CCTGCAATTGTGAAAaGACTGCGTTTCTCA
>scaffold00495_322
CATATAAAGAACTCGaTTCAATCAATAGTTTTAGA
>contig64673_830
GTACATGAGAAGATGaCGCATCAAAAATACT
>scaffold03165_3336
GAACACATCACTAAGaTTAAAGAAAAGGTTTGAG
>scaffold02702_119390
CACGAAGTTCAATCaAATTTGGTGTTCTAAAAAC
>scaffold00889_2638
GTCTTGATGCAAAAATAAAaATCCAGCCGGAATC
>scaffold02224_2925
GGTTCTATATAGGCTaCAATAATGAATGTGAAC
>scaffold00099_954
AAGGGTATGTCGAGaCTTATTTTTTCAAAGCTG
>scaffold03037_56848
GCTTGCGTAAAGTATaTCTTTTTAGGCTACC
>contig09209_163
GACTACTGATAATTACaGTGATGCATTttCAA
>scaffold01503_7395
GCATCACATTAATAGATTAaCCcTTTAACTCAAC
>scaffold01503_4334
TTTTCATTTGTTTCGTTATaGATTGCGACAAGCT
>scaffold02847_6693
ATCGTATTGTAATTATAACaAGACTCTATACTCAC
>scaffold00559_2038
GTGTATTAATAAAGGTTTGaGACATATACGGTCC
>contig19201_666
TAGTGATGATTACAGTaACTAATTTCTGGCTTT
>scaffold01770_59197
GTGAAACATTACTTGAAatGTCGTCGATGAAA
>scaffold00173_204
GAATGTATTGATGCTTagCTATGTTCTGTGT
>scaffold02570_796
ACCGATCAATTCAGaCCAAAAAGCAATGAG
>scaffold00112_172889
TCAGCCACATTCTAaTTTGTTTACAAGCTTCa
>scaffold02014_809
TTCGGCAACTCGCAaTTTCTTTCCTTTTTTCG
>scaffold00028_2773
CTCACCATCGTTTGaAACATTTAAATCAAGAACA
>scaffold00028_403
ATTGACTTCATATCCaATATCGGTTTCATTAAAG
>contig28688_84
CTTCTGCGGGACTCaTGAAATTTTATCACCGT
>scaffold00974_4810
CTCTCTGGCGAATTaAGACATTTCACTCC
>scaffold00974_5407
TCAAGTGATTCGTCaATATCCGTGTGGCT
>scaffold00815_3177
CGCAATAATAGAATGaGATTTTTGTTCTATTTTCT
>scaffold01315_244613
CCAATTGATCTGCTaTATCAAATTGTGTTTGG
>contig14730_239
CGATGTTTATCACTTTTaGAAACCGCGGATTT
>scaffold01315_18350
GCTTATCACGCATTAaAGCCGATTAAAATGC
>scaffold00650_91376
CTAGATTTCAGGTAATaATTATGTCCTGCTG
>contig22220_1096
AACTTACTCGAACATATaCATAAAAGTGGTGG
>contig33515_690
GTCATTTTAATTGTCCTaTGTTACCACATCGG
>contig19050_56
CAGATTCAGCGTTCaATTCTCTACATTTTAGC
>scaffold00299_350072
CAGAGTTTACACGAaTGAACGGTATATCAC
>contig21738_646
CGACATTTACCTAAATAaTGCAGTTAGTACAG
>contig23335_508
AATGCAAATGCAACATTaAAAAAATTGTGAGACATAA
>scaffold03295_55653
GTTTTGGAAACATCATAaAGACGTTCATTGCT
>scaffold03360_3181
GTAGCCTGTTTTTTTTtaAAATACACTGGAGG
>scaffold03209_197690
ATAAACATATCCCGTTTaTTCTTTTCTCGACAG
>scaffold02463_231
CACGATTGTCTTTTGaTTCACTGTCTTTCG
>scaffold00098_2231
TCTTTGGTTAATCCAaTCATTTCTTCAGATTCA
>contig31089_38
acgattggaaaGAGaTTGCTTGGCTTCGA
>scaffold02881_95376
GAGAAATTCGGTTTAaGTTTTGGTTTGACAG
>contig02084_99
TTTATGAAATGCCTTTTTTaAAATCAATTTTTGGAGTTT
>scaffold02972_168621
GCGTCACCCCGCTGaGTTTTTTTTtGTTCTTTCG
>contig09374_281
GTTTTTTCGTTTCATTtGaCGTAGTTTTCTCTG
>scaffold02881_9814
TGTTCGATGTAACCaTTTGAAGATTGCCTTT
>scaffold02029_776
TTTTTGACTTGGTTCaTGCCATGCCAGCAA
>scaffold00188_2172
CAGTTTTGAGCAAAAAaCCCGTCAGTtCATT
>scaffold03209_210452
ATTCGTGTATCGTTAATaAGCGCTGACAACAA
>scaffold00512_2084
GGTGCAAGAGACGGaTTATCTTTAGAAGAAACTG
>scaffold03006_1737
CAGGAAATTGAGTATATAaGGCTGACGATTAGC
>contig11914_924
GTTCTATTGGTGCGaCCGCTTTATCATGT
>scaffold03360_2916
ATTTTTTGTTGTTGTTCAAaTGCATCTATACGAC
>contig25856_86
ATATTTTGCAGCAATAATTaCTGGACCAGACGGC
>scaffold00081_1367
CTGCCGAATAATGAAaAATAAGATAATATAACAAT
>scaffold02941_7032
GATGGCGTCTCGGTaAAATCTTTCGATGAACA
>scaffold00098_1943
TAAACCGATCTATTATATTaTAAGCAAAATCAGTTTG
>scaffold00606_2933
TTGTAGATTTTACCGAaCTTTTATTCTTACATCAC
>scaffold00606_1923
CAAACCTTTAGAAGAAATaCAACAAACCCAGGG
>contig24302_858
GTAGACAAAACAAGGaTCTGATAAGATCACG
>contig12829_294
CAAACAAATCGAAATATTTaAGTTTATCGTCCCT
>scaffold00411_2056
TACTTTGATTTTTGTGTTAaCAATAAATTAATATCCGAT
>contig28778_1370
CGAAACAATCAaCGTaGGTTAaCCGGTTCA
>scaffold02288_2548
AGAGTCACAGTCAAaCACTCAACTACTATG
>scaffold01324_1094568
TCGCGCGATAGCTGaGATTTCGTTTTtGGAAA
>scaffold02418_2290
TCATTAACTCTTCCTTTaGACTATGCGCACAC
>scaffold02418_4021
TGTTTtCTTTACCTCaTGTTCATTTTTtCGG
>scaffold02408_565
CAGGCACGGCTATTaTGGATGTTGTTGTTG
>contig26650_480
ATTTGAAACCTGTTTCTaCCTTTTGCGTTACT
>contig11422_500
GCAACGTCTATACGaCGTTCTTGTTTGATTTT
>contig11192_37
GACGCTATCATGTCaCAACGTATCAAAAAAG
>scaffold02275_1402
AGAAAATATTTCGTCGAaGATGAAACTTACTTTTG
>scaffold00194_341
TGTGCTATAATTGGTaAATTAAAAATGCGCCT
>scaffold00194_522
CCTTCAGTTTTACTATTATaCTTTAACGGTAAAACAT
>scaffold00638_1661
AAATGCAAGATAGTTGTaACTTACCCAGTCCG
>contig11465_453
GCTATTGGACAATCaTGTTGACACATTTTTGA
>scaffold01472_1274
TTGATACGAAGGATTATaTGTCTACGACTTCA
>contig14156_592
CGTCTCTTTTAAAAAGTaTGCCGATTTGCCTT
>scaffold02409_1084
ATCCTGATGATGATTTaCTCATAGATGGTGG
>scaffold00928_52
CGACGAAATCAATGaAGCGCGATCACATT
>contig09851_255
TCGACAAGCAGAATaCATTCACGACAAAAT
>scaffold01491_1207
ATCCATTAACGACAAAaATGTGAAGTGAACG
>scaffold00941_157873
CGTATCATGTGACCaTTTGAaTtAGTTTTGAGC
>contig29224_233
AAACGCGAAGCTGCaAAGATAATGGCGTTC
>scaffold01384_1281
AGCATGTCGTGTTTaGAACGAATTTGTTCA
>scaffold01059_3197
AAGAAAGCTTAAAATTCAAaCATCTAAATCACACA
>scaffold02576_211
GTGATGTTTATGTTTCAaAGTGTCTGGATTAATTT
>scaffold00511_360
GTGTAAGTGCGATAaATTCGCAATCTGGA
>scaffold01338_3395
GCTTCCGTTAACTAaTGCAAATCTGAGATAA
>scaffold00560_805
GTAACAGTTATGTTTCTTaGAGTCAGCTGCGTA
>scaffold00912_2604
ATATTTTAATAGACAACTCaGATATTCAATCACAAAC
>scaffold00645_2782
CCACGATTATCAGTAaAATGGCAATAAAGCT
>contig26529_880
GAATCGAACCATATCaAACACTCACATCTTAAT
>scaffold02387_1341
GTAAACTAAAAATGGATGaATCGATTGCCTCCA
>contig26704_1487
TAAACATCCAAACAAAGaGAGAGCATACAAAAAAA
>scaffold01580_384
AAGTTCTTTCCACAATAaTCCTACACATCTAAC
>scaffold00684_910969
AAGAAGCTCACTGCaCAAAGCTGATTCAATTT
>scaffold01019_6112
GAAAATAGAGTTTTGGAaGTGTGGACAGGACG
>scaffold00294_2867
TAACGAAAAATAAAGAGTTaGCAGACGAGATTTT
>scaffold00684_872834
CAAGTGGCTTTTTATTTTTaCTTCTTCTTGACGG
>scaffold02057_361
GCTCAAACTAAATATTGaATACCATTTGAACATCT
>scaffold00955_1161
TCTTCATCTGATGCaATTTGCCTTTTCAGATT
>scaffold00684_805782
CATAATCACATGAAGAaCTGTGTGCGATCCA
>scaffold00648_1231
CGATAGGATTCGATAaGTTTCTCGATTTCTC
>contig14146_957
AAGAAAAAGGTTAGGaATCATTATTGGAAAACG
>contig14149_195
ATGTTATCAACACTGTTaTTGTTAATTGCGTGG
>scaffold02136_432
GATGTTGCAAGAAAATTAaACACTAATATGCTTTCT
>contig06585_26
AAAACGTGAAACGCaTAGGCCAAAGTCAA
>scaffold01639_2907
AGCTGGTTAATAAGtAAaATTACCGACTAAGC
>scaffold02645_1045
GTGTTAATGATCTTCaCTTTAGTAGGACTC
>scaffold01498_1398
TCCCGCACATTGGCaCTTTATTTTCATGGCAA
>scaffold00695_2972
AGGATGAAGCAGCTaCAAAGTTTTTTGTTTtGTT
>scaffold00695_1385
GTATAATGGTCATTTTTAAaGTATTGATTTGTGGTTA
>scaffold01514_1337
CGCATGATTCATGAAaAGCTTCAaGCCATT
>scaffold01458_1995
CTAGATAACTTCACTATTaTGAATAGTTTCAAAGCT
>scaffold02314_539
GAACAAATAAAAGAAATTCaGCAACAGCCTGTTG
>scaffold01145_86
AAaCGAGCCGCCATaACGGTATATACAACC
>scaffold01145_1711
CATCCCGCAGCAAAaAaTAACAGCTTGCAA
>contig34569_107
AGCATGCAaTCCAAaTGGCGTGAAAaTGC
>scaffold00426_2485
CGTTGTGAGCAATCaATTCATTAGTTGGAAATAC
>scaffold02320_2683
CTCATTTGCATTTGAAaGTCTTGTGCAAAAC
>scaffold02493_2381
CAATGACATTTGATTACaCAATCCGTTCTATAAAA
>scaffold01828_618
TCCGCTAGCAACACaCACCTCATATTGAATAA
>scaffold01828_7280
GACTGTAATTAGGTAAATTaGAAACAAATTAGCGAAT
>scaffold00760_2713
TATTAATTACAAACAAATAaCGCATGAATAGCTC
>scaffold00814_3590
TTTGGAGTTTGAAGTTaGAACACCAACTGAA
>scaffold02077_1935
AACGTATCGTTTtGATTaAATTTGAATACgCGT
>scaffold01131_4354
CGAGAAAAAATACAGaAGTTACATCGTTTCTA
>scaffold02221_2779
AAAGACCTGAGAAATTTaGTGGTTCGACAGTT
>contig11526_357
GAGAAGAAAGAACTGaAAGCTCACAAACAATAA
>scaffold00892_2305
TCCTGCAATTGGTTaAAAACGAACTCAACA
>scaffold00408_2681
CTTGATGTTGTGTCTaAATCACGTTCGGCC
>scaffold00408_86
TCCTAATTTTGCATAGAaAAAATCAACTAATACGG
>contig14269_181
GTTGTCGCTTTTCTaGTTTTGTTTATTGATTCTT
>scaffold00744_888
ACCTAAACTGAGGAaACAAATTTAAAATCACAGT
>contig09105_107
GTTTTtATTTATACTGAACaAATTTACCCGAATCAAT
>scaffold01266_961
GAGAAAGAAAATGCATaAATTTCTTCGTTCGTT
>scaffold00667_1391
GGCTCAGCAATCATaGTAATTTTATTTTTCTTGT
>scaffold02751_35324
TTCGTATTAAAACAGCaTGAATTATTTTTCGTACC
>scaffold02561_5081
GCGCGAGCATAGAGaTTGAGAATGCGAATA
>scaffold01624_224
CGAAGGTCTCGTTAaTTTCATTGAGAATTCAC
>scaffold01700_4479
ATTTGATAGTAGGCTaAGTTTATGTTAACTTTTCT
>scaffold02253_1201
CTGGTCCTAAATCGaTGTCTTGGTTGAATC
>contig15745_322
CCTTTTCGTAATTGTTAaTCTTTACCTCCGTC
>scaffold02150_1181
GACGAAACCGAAATaGCTTATTTGTAACAACT
>contig12423_225
AAAGCTTCCTTTTATAGaCTATTtACACACAATtC
>contig11008_905
GACTAGACCTATTATATAAaACCGGTTTTGCATA
>contig09278_273
CGATTACGATGCTCaTGCTCCGTGAATAT
>contig13249_105
GTTAGACAATGACGaTAGATGTTTTCTGATTG
>scaffold01681_480
GAATGTCGGTCGGGaAAAAAAaGAAACGTCAATT
>contig16836_748
TGAAACTTGATTTGCaATCAATGTAGTCTGT
>scaffold02738_155
ACGTAAGCGAATTAAaGTTATCAGAATTGTTC
>scaffold00897_4285
GGTATCAACTCATTTAATTaGATTGCGTGCTTAA
>scaffold01549_4141
ATAGAATATTCTCTGCaATTGACATAACAGCC
>scaffold00913_129262
CAAATGCAGCCATTAaTCCAAATCGAATGG
>scaffold01483_5255
CGCAATTTCTTTtCTTTTaCAAACGTGTCGGCT
>contig07462_560
TTTCAGGCTAATAAATTTTaAAATTACAACCTTTTGC
>scaffold01596_2255
cTCTCATTAATTCATTGATaAGATTCACCTGCGT
>scaffold01558_1758
GCTATACTGTTCAGAaTTTGAGAAAATGATCAAAA
>contig09427_176
ATTATCCTCATGTATGTaTTCAACGAGTGCCA
>scaffold00879_2097
ATCAACGTAATTAGACaTACAAAATAATCGTAAATT
>scaffold00879_2325
TAGGATTTCGCTACaATTCAGTCTAGACAG
>scaffold00436_6072
CGTTCTCCATTTTTAAAAaGTATGCATGTTGGT
>scaffold01465_1308
CCAAAAaTAAAAaGAaCAAaAAGAATGTAACGGAC
>contig30985_89
GTCATCGATACAACTaAACTAATTGACGAGC
>contig17123_277
GATTTTGAGTTTTTTCTTGaTTGACGTCCGAGTC
>scaffold01564_3724
cATTTGTGTTTTGTTTTTtaAaatAAAAATTCGTTGGTT
>scaffold00888_956
AACATTGCTGGTAATTaAAGATCATTTAATATTCTG
>contig14069_519
TTTGTGGACGTCATaAATTTTtGTGCGGTT
>scaffold03150_983
GCCTTTTCCTATATTTTaGTCGATTAACATGTG
>scaffold03150_2403
GTAAAACAAAACTATAGAGaCATCTGGTGTCAGA
>contig21550_804
TCTTTTCATCTTCTTGTaCAGGTTGCTGTTGT
>scaffold01759_55066
GCCACACTCAACGGacTTTTTGAATGTTTCATG
>contig42040_42
GAATTATCTTTGTACTTCaTAACTAGTAAATTCGATTG
>scaffold01675_151
CTCTAGTGAATGTTTAaAAGCAGAAGTATGTG
>scaffold01672_1695
TGCATAGGTCACCAaGAATCATCTTCTGATA
>scaffold00655_241
TGCTTCCGCATGTGaaTTTCTAATCGATTCTTG
>contig24413_560
CACGCTACTCATTTAaACTAAGGATGAATATAAC
>contig04819_514
CGAGATTGAATTACAAAAAaGAAGCAAAACAAACG
>contig33523_104
GCCTTCTGAAAATCaAATTCCTTTCACTTGAT
>contig07483_1136
CTCATCCAACTCTTaAATTGTGCCAATAAATC
>scaffold01998_1991
TGTGCTGTGCATTtacATTTCTCGGCTCA
>scaffold01616_744
AGATGTCGATATGTTaGCAAATTGTTAAGATCT
>contig03541_425
ACCCAGCTGCGTCAaAGCAAATATGTTGAGAT
>scaffold01222_1924
GTCTTGTATTCAAATTTTTaAAAATCATATTTTGTTGTC
>scaffold01445_2207
CACGTCTGTTTTTAGaGACTTCCATCGTCT
>scaffold00940_1498
GATCGATGCTGAAAaCGTATAATCGACATA
>contig12781_860
GTAACAGCAAAGCAAaGCGACGTGATAACA
>scaffold03254_277
GGGAATCCGCATCCaTTTGTTTATTGGGCT
>scaffold01952_73257
ACAGTGGTTAGCCTacTTCTAATTGAGTTAATC
>contig49655_45
AGCCTCGCATACAAaATATCCTTGTAAAATCAAT
>scaffold03263_403
AGTGCACATTTTACATAaTGGGTTTTTCGTTTC
>scaffold01958_1728
TGTTCTATACCGTAAAAaTTTCGTATTTTAATTAGTC
>scaffold02245_391531
GAAAATTTATCAACAAGTTaAAGGTTCAACGTGG
>scaffold01958_694
GTTTTGAAATACTTAGACTaTTTGCCGGaTAATG
>contig25541_421
TTACCGACTCCAAAaTAGTAGTTGCAGCA
>scaffold02246_1037
ATGAACGATTTTGACaTTTACACTTACCTTGTA
>scaffold00335_410
AAAGTGAAAAACAACACaTTGATATTCAAAACAAAAA
>contig51224_180
GCGACGGATTTGTTaGAAAGCTATTTTAATTTTG
>contig55932_158
GCAAAGTGTCCAAATaCGTTGTAATTGTAACAT
>contig39644_1416
TAAATGACTCCTATACaAACGCAGAAACATATTT
>contig48121_42
CTTGAAGAATTGGTGaCAGAAGCGTTGAAT
>scaffold00992_947
GATTAAGACTATACAAACTaGGTGATCTACAAAAAa
>scaffold01663_2821
CATTCGCAATATCTTTaGAACACATGGATCG
>scaffold03254_4465
TTCTTTGGTGATTTTATAAaTACTGTACTCTTGC
>scaffold01179_3374
CTACATAGCATATTTGATAatACATTTGAACCAGATT
>scaffold03144_1254
ATCATGTTTTCGAGTTTaATCTGGTATTCAGG
>contig22244_156
ACATGATGATGGTTTTaGATTTTGCTTCCGC
>scaffold03193_42180
CGAACTTGTTGAATATTaTTGCACACATCTAG
>scaffold03193_10581
AATTTTTATTACTCTAACGaTGAAGCCAGCCGTC
>scaffold02137_1648
AAACAGAAAAAGAGGATaACGTTGAACACCAA
>contig00451_146
CATTGCTGTTTGATAAAaATTCCTCGTCGCCT
>scaffold03144_1514
AAGGTACCTGAACGaCTCATGTGCTTTGA
>scaffold01952_66236
AGCGATCGAAGCTGaaTTTCTGATTACGTCTT
>contig05311_234
AaGAAaTGTCCGGCaACACGCTTTACGTT
>scaffold02788_534
CTTAGAATAGTTGGCaATAATATTGTTCCGTTTTA
>contig15839_229
ACTCgCTTTCGTTTaAAGTACCTTATTGCG
>scaffold02952_458
CAATTTCCGTGTTATTTaTTTTATTCTTTCGTGTC
>scaffold03254_16408
CATGTTCACTCGCAaTCCATGAATCTCAG
>scaffold01129_687
CGCCCTCAGATTTTaTGTTTTGATATGGAAaTG
>contig30840_94
GGAACAGAGCATTAaTATTAGTTATTCTGTAATA
>contig20177_188
CGTTTTGCTGATTTAATTaAACATTCATGCTGAA
>contig55341_141
ACTAATCCACTTTACaGCGACTTAACTCAC
>contig47963_136
CTGCCTTTTTTGAATTTTTaGTTGATtcACAGTTAA
>contig02605_237
ATAAATTATGGCAACGaTAGCGTGGAAAACC
>contig08777_694
AAAATCAGACCTGTTTTaGACGGATCCACGCA
>contig27844_902
CTTACTTCAGTCTTAAAaTCAACTGGCAAAGT
>contig26588_928
GTATGTTGTTTCAGTATAaGCTCCACACAAGTC
>contig12594_290
CAATTTGCCGGTATaAAAAAaTTCGTGGAAATC
>scaffold01071_657
AaTTATGAGGTTTTATTCTaCCCATATCTTGCTA
>scaffold00496_23421
TTTTGGAATTGCCAAAAaAAGCATTGCTCATAAA
>scaffold02137_2171
ATTGTCTTCTtGTTGagCAATTTTTGCGCA
>scaffold00370_1060
AGCGCCTTATACAAaGTCCCAATGCAACT
>contig44053_72
AATAGTTTAATAGGTTGAAaGGCAAGTAGGCTAG
>scaffold00452_609
CTTTTCTTTAAACAAATTTaGAATCGTCCCGTGG
>scaffold00610_1097
CTCGTGCACGCTATaATAAGATATGGAACC
>scaffold02972_5941
AACTATTTTCCACTTCaATTAACTCGCCAATG
>scaffold01815_9509
GGTTTAACATATTTCTTTGaAATTCGTGCGGACA
>scaffold01869_1276
CATCTGTTGACGAAaTTCTGTTGTTTCTTG
>scaffold03071_23897
CACGTTGGATTTCAAaCTAGTTTACACTCAAT
>contig56275_769
GATGAACGTTAAGAAAAaAAAAaCAAATTTATTGTCA
>contig28101_957
AAGAATCAGTTGACTaGTTCATAGCGGCAT
>scaffold00657_481
GAACTAGCAGACGCaGTGAAACAATAAGCA
>scaffold01502_1474
ACCATCATCAGGTCaAAaTGACTGTCAAAGAA
>scaffold02725_148015
TCATCCTATTTGTATAATAaCAAAACATTAAACGAC
>scaffold00122_1875
CTGACATAGACAACAaCTTCGAATCTTATCA
>scaffold03096_281992
GTTGTTATGCACAATAaTAGCCTGCTCACAG
>scaffold02260_7428
GCACTGAAAAATTAGATaTATACTATATGCAAAAGC
>scaffold00542_2922
AATGTAGCCGATTGaGAGATTTGGCCACT
>contig23762_899
GTTTTTTTtGCTTGCaATCTGCTATGAAGG
>scaffold02887_3323
CAGATAAAAAATCGTAGTTaTGTTTTAATTCACGAG
>scaffold01693_139336
AAGGTTTATACCTGAAaTCTGTCGATCCGTT
>scaffold02668_1008
ATCAAAGAACATCCTAaATGCTTGTTTGTTTTATTT
>scaffold00834_69723
TAAAGTAAAGGACACTAaTAATTTTTCAACAGCTC
>scaffold00181_17883
CTGTTAGGAACAATCaAAGAAACACCAAATCA
>contig60249_18
AGCCACTTGCGACTaAAAGCCAATAATAAACAG
>scaffold00494_1342
CATGGACTTGTAGTAaGAATTTGATAGAATTCAC
>scaffold02284_50193
CTGGTTAACGTAAAATTTTaAAGAATCTACCATGT
>scaffold02284_9343
AAAAATTTAAATGGTTTAAaAGTCATGAACCAAAC
>contig09990_709
TATATACATCAGAAAATGTaAAGAGGTGTCGATC
>scaffold00769_2129
CGACGGGGAATGATaAAATCAATCAATCAAACC
>scaffold02712_3060
CACAGCTCACTGCCaTCCATTTGCTATTTTTAC
>scaffold01957_4191
CTAATTACAGAGAGAATaTAAGTTAAAAAaTCCACAC
>scaffold01349_606
GTtGTCATCTCAGAAaCCTACTAATATTtCACT
>scaffold01349_54
TTGGtCATCAGTCTaTACGTTtCAAATTCaTTG
>scaffold01579_1795
TTTAATGAACAGACTTAAAaGCAAGAAACTATACG
>scaffold00785_1287
GGTTTCGTTATTAGCaTCATCATCTTCTTGA
>scaffold02679_2057
AAGAAAGTATCGTTTACaTTACCAATAGTACAAAAAT
>scaffold01110_4114
AGGgAAATTTTCGTTTaGCATATCTTCTTGTC
>scaffold01273_6499
CTTGCCGTCTGCCGaTTGTTTCTTGTCTCTTA
>scaffold01112_3350
ACCTTGAGGAAAGCaTGAAGATCAACTAGTAT
>contig06858_468
TCCAGTGTGACGAGaAATTTGCAAATGGCG
>contig11347_899
GACGGCAATTCTGAaTTGCACAACTCATC
>contig08833_583
CCGTAAAAaCGACAAaGGATAAATAGAGCG
>scaffold00977_3052
TTTGTCGATGCGGTaCAAGTATAACCAAGG
>scaffold02180_1906
CGCACACAAACACAaGATAAACGAATCACC
>contig00428_272
TAGCATgCAAAAATAGTaGGCATGTCGGTAGT
>scaffold00267_360
ATTTTGTGCGATGAATaTACGAAAATAACAGATTAT
>scaffold03073_63020
AAAGCAGCAATAAAAGaTGATCGTCTTTTTTTATtC
>scaffold03275_2087
GAATAAGAAGAGAAACaCATTAAGTAGAAAAAGAAA
>scaffold02315_1331
TTATTTTtATTTTTGTTGGaTCGTTCGTTCACCT
>contig29113_349
CGATATATCTTTCAAAACaATCTATATGGATACAATC
>contig29432_375
GATGACACAGACTCaCGTTCTTTAATTTTTGC
>scaffold00451_2980
GTTAATTGAAACCCGaAAAGATGTAAATGCATC
>scaffold00747_1577
CGATAAACAGAAGAATAaCAGCAACTAATTTTC
>contig06594_666
GGCTTGTCACTAATaACACACATCAAAATTAATG
>scaffold00125_274
AAACATGTGTTTTCCATaTCTGTTTATCCAAGtAT
>contig64949_163
ATACCCATACCTATTTAaATGGTTTTTCCACG
>scaffold01366_2469
AAGAAAAGAAAAATCTCTTaTACGCAAAACACATC
>scaffold00618_1968
AGCAACATCAAGCCaTTCTCCGTTCCAAT
>contig31390_478
CAATTCTAAACGTCAAATAaACAGATTTCCGGGC
>scaffold02625_443
TACAGAGGTAACACaTTGATCAGTTAGATTTAC
>scaffold00925_321
AATTAAGAACCAATCGaGAAAGCTCTTCCAA
>scaffold00944_2839
GCTATTATAATGCTCTAaCCGCTGATGGCGAt
>scaffold00801_5125
ATGTGCGAATATAAAAAATaGAGAAATTCAGGGA
>scaffold03192_285
TGTCATAAGTTTTCGTaGAAATTTGTTTTGCG
>scaffold02154_1676
ATTCGATTCGCACCaACCTTAATCGATTCTTA
>scaffold02038_2196
AGAAAATCGAGTTTCAAaGTGTGTTCAAAGAAC
>contig09745_1235
TGTACTTCAGGCAGaCTACTGAAAAATTTTAGTT
>scaffold01021_4203
TATCTCTCGTCTCAaTTCCTGGTTTTGGC
>scaffold00600_208
CCAGTAACAAGATGaATCATATGAAAGCTTTtC
>scaffold02938_117737
GCAAAAAAAaTTACGTGAAaATGCCATCTTGTGG
>scaffold00110_48423
CTGTCCTCTATTTATTTaATTTTTGGCTGGATAAA
>contig60166_261
CTATTCAAAAACGAaCAaAaGCAATCGCACGA
>scaffold01888_11159
GTCCCAATGTTTCAAaACCAGAAAAAAGAACT
>scaffold01829_3115
ATATTATTTTGTTCGAGAAaGCCAAGAAGCTGGA
>scaffold02996_36388
GATAGATGACCAGAaTTTTTAGTTCAAATGGG
>scaffold00576_5346
ACGATGTTAGAGTTAaAGGTTGTTGGAACG
>scaffold02642_42653
CGAAATTCTCGGTCaATTAGGTTTTACCACAA
>scaffold02399_3887
CCTTCTTTTTGTTTTCTTaCAGTTTCCGTCAAC
>contig31470_357
TTTTGCAAAAGGAAATGaTATCGTCATACTAACTT
>scaffold01185_1821
TCAAGAACGAaTATTTCaACGTATTTCTAGCC
>scaffold00915_550
CTCAAGGTTTTTTCTTAaCTACTGTGCTTCCT
>scaffold00729_100739
AACGAAAATCTCCGaTCGCGCAATCAACT
>contig28579_482
ACCCcGAGCAGGAAaCTTTTGAATTGTCAGTT
>contig57117_476
ATCAAAACAAAGTCAGaACAATTCTGGAAATG
>scaffold00729_91407
GCAACTGCCGCTGTaTAAATTGCATTAATCTTGT
>scaffold03201_48071
CATGTAGTAACAAAAGaTTTAGTAGACACAGG
>contig24984_765
TACGTATCAAAGGCaAGCAATTTGAGAAACTT
>scaffold01801_30731
AAGAATTTAAATATAACATaAGATGCTTGAATCC
>scaffold02844_452
GATCTAGGTAAAATACAaAGTCGTTGGCTGAA
>scaffold02479_220
TTGTGATTTCAGTGATaATTGTTGAATTTTTTGGG
>scaffold00096_2336
CATTTGGTGGATACaTTATACTGCAATACACA
>scaffold01206_1703
GGCGAATATTAAGTTaGCCGTTGAGTTACT
>scaffold01937_3049
TTCGTACTACCATTTaGATTTTTGCATTTCGAT
>scaffold02964_4148
GTTTTCTGTATAATCTCTAaCACAGCTCACATCT
>scaffold02642_38639
AGTTACATAACCTTTGTaGAATTTTTATGTGGAAAG
>scaffold01206_26767
TCAGCAATTCAAGATTTaTTGGAGTATAGTCTTAA
>contig40364_640
ATTTTGAACAGTCATATTTaTCTTTTGACCAGTC
>scaffold00213_12875
TGGTGGGAGCGACTaATTGCGCTAACTAAAAT
>scaffold02147_1333
AAGGATTTGTTCATCaGTAATACCTCATtCATT
>contig68786_338
GGATTCGCTAAAATCaCCAGACAACTTCAC
>scaffold00115_2154
GATGAAGGCGGTTAaCTAATAGCAAGTTCTTT
>scaffold00110_51720
AAGATCTAATGGTTCTTaGTTCAATCCCGGGT
>contig01411_427
GTGTACATCCGATATaAGAGTTGCCAGCAC
>scaffold02933_329046
AAAGACGAGTCAGAaATGTTCAACCAAACT
>scaffold00483_2944
GGTGTCAAGCGTGTaTGCAAAACTTGTTTAG
>scaffold00807_3154
TATCCTGCAACAAGaTCTGACGGTTAAGG
>scaffold00921_1488
GTCACGGCTATGTGaATAAAATACCGAATATATA
>contig04472_532
GCATCAGCGCGTGTaCTTGTTCTTCGTTTT
>scaffold00921_492
CAACGAATAACAAACTAaATACGATTGTCCAG
>scaffold03005_42854
AGCAAAAGAATCTTACaAAAATTTCTAGGGTCT
>scaffold00383_3713
GGCATTTTGTAGCAAaGATTTTAAACCACCG
>scaffold00383_3557
TGAATTTCAGACGAATaAAAAATTATAATCATTTCT
>scaffold02470_1052
CTTGTAAGTGTCAGaTTCGATTCTAAGTAATG
>scaffold00457_1310
GCACATCACAATGCaAATTGATTTAAATCTTTTA
>scaffold02783_56271
TTAACGCACGCGAAaAAAATTTACTACACGAAAC
>contig16814_106
CCATTTGTGTGTGTaTCTTTTATtATCTTATCCT
>contig13494_368
GTTTTTGTTTGTGTTGaATTGCAACTGCTGT
>contig13834_644
GGGAAAAaGAGAAaTATaGCCGATAGATGGGG
>scaffold01438_428
GTGACGTTTTGTGTAaACCTGCAGGGCAAA
>contig07050_465
GGTCGGTGAAGCGCaAATTTGAAATAACAAAAAG
>scaffold00629_769
ATTGGCCAGCACACaCACAAAAAATGTCGC
>scaffold02207_2360
AATTAACATCTTCATGTAAaCAGCTATTTCAGCT
>scaffold01126_2577
CAGACATGTACCGTaAAAAAAAAaGAAAGTATAG
>scaffold01965_203
TGGACGTTATTCACaGCTTTAATGCAAAATG
>scaffold01590_778
CAAGAGACTTTCTTTTTaTACTCGTGTCATATC
>scaffold02049_781
TTATCTCGTGCGTTaTATTTTGCAAAACAACAG
>contig06258_176
AAACAGTTCAGTGCaTTACGATGCTGGAA
>scaffold00207_614
GCAAAGATTCATCAAAAaAGATTCCAGTTTTCC
>contig14698_81
TGGCGATAAAGGACaTTGAATCAAAGGACG
>scaffold00594_6285
aTTCGTAGAAATCAAGaAAACTGATACTTTCAG
>scaffold00979_1385
CTCTTTTTGGCGCAaGTTGCTGTTATCCA
>scaffold01300_240
AaCGGGTTCATTTCaTATCGTATTTTACGG
>scaffold02491_588054
CCGGAATGCTCATTaGATACCATTGTAATTTTTG
>scaffold00105_76
CTTGTTCATTGTGTAAaATAAGTAGTTTGTGC
>scaffold00508_18319
CGAAGCTTTTCTTGaAGTTGCTTGATTATCT
>contig33327_773
GAGTCCGCAGTGTGaAGTAAAAATATCGTGG
>contig01713_234
CGAACTATTAAGAGGaAAATGGTTAGATGCC
>scaffold00105_600
GATTTCAGTTCAGAAATTTaATGGTCGAAATCATTTT
>scaffold02362_731
GGAATTCATCTCATCaCAACGGAAGCCGAT
>contig11977_127
ATAATGCATTTGGAAGaATGTTGGAAGTGATAT
>contig04988_1605
TCGATCGCACAGAAaAAAAGCAATCGaGAAAA
>scaffold00406_2717
AAGAATTGAATGAGTTTTTaAAATGTTCGAATCGATA
>scaffold02471_106
TGTGCATATACATTTTATAaCGTAGACGAAGGGA
>scaffold02471_498
CATTAAAAACACAACTCTaTATACATTACGATTCAC
>contig26613_373
GACAACAACAACGTAaATTCATCAAGTACGAAA
>scaffold01007_2262440
GACCAATTTCATTTACAAaAATCTATGAGGAAATAC
>scaffold01230_1407
GAAATCGAAAAGATTTTCaAGCGAGAGACGAGG
>contig24797_300
CCAAATATGCAAATTTTTTaGTATTTTCTTCTGACA
>scaffold01415_897
AGACTAGAAAAGAAAGaAAAAATATCTTTGCGGA
>scaffold01007_2466455
GCCGACATTCCAGTaATTTCCACAGAAAAC
>scaffold01562_2531
CGTAGAGAATATCAAaTTGCTATTTTtAGAAACG
>contig15545_294
GTATCGTCATCAAGTaGAAACAGTTTGTGTATA
>contig28536_921
ATCGTAACTTACAATCTaGAATGCTTTGATATC
>scaffold01270_421
ATCTTCGACCCGATaCACAAACAAATTTACCT
>contig59234_156
GATGCgCCGAAAGCaAAGTTGAAAAGGGAAAa
>contig05691_51
TAAAACTAATGATGAAACAaGGAAACGGCTGATT
>contig24808_706
GCTGAAACCTTGACaTTATTTATTTCGTACCAG
>contig11064_564
GTGTTTTGTTTCCATaTCGGTACAGCAACC
>scaffold01818_2237
TGGTAAAaGATGCTAaAGCGACTCATCCAG
>scaffold02797_5193
TCGGATGCTGTTTCaATTTGGATTTCAGTGT
>scaffold01488_731104
ATGTGTTCAAAAATGTGaTTGACAAGTGCTGG
>scaffold00330_3002
ATCTTTGACAAATGCAAaAACTTGATTTAAAACAAGA
>scaffold01662_1345
CGCCTCGTAATAATTaGAAAGCGTCGGAAA
>scaffold00478_3921
AGGCTGTGAATAGCaGTATAACGGTTGGT
>scaffold01928_956
ACTGCAACCGATATaGAACTAAGCCGTTT
>scaffold01928_3100
AGAAGCAACTCAAAAAaTCTAATTGTGTCAAC
>scaffold02274_1582
TCCACCATCTTTGTaGATGTTGCAGCATC
>contig12672_297
CGAAGTGAAAGTGAAaAaTTAAAATGTTTACCTTG
>scaffold01495_1788
CTATTGACAATGTTTTCaTCTGCTAAATGTGC
>scaffold01992_184711
CCCCAGCAAGAGTTaGAACAATAGCCAATTA
>contig44940_573
TTTTTCGTGCTGTGaGCTAATTGTGTGCT
>contig00080_1457
CcTTCATAGCATTCAaaTATGACAAGTTGTTG
>contig02429_928
GGCGATGCTGTTACaGAAAATAAGAGAAAGAAAA
>scaffold02122_58956
TGTACGTTTCGTGAaTTTATCGGATTATTCTAAT
>scaffold03297_33462
AAAAGAaCCAAaTAAATCAaCAACAGCAAATAAGC
>scaffold00996_1254
GGATTTCCAACAGCaTCGCACTCATTTTTT
>contig11331_570
TCGAACATTGGCAGaCAGATCGCAGATAT
>scaffold00178_2131
GGCTATGCTACCATaAAGTAAGAATTAGCAGA
>scaffold02850_1680
GTGAGAAAAGATGAATaACATGGATGAATTCG
>scaffold01831_1614
TTCTTCAATTTTAGTGTTTaTATTTAACGGTTGAATTAT
>scaffold00069_1512
AAGCTCTTTCCGGAaTGGCTCTGATTAATC
>contig01359_942
CACACGATTTCAGAaTATTCCACGCAATC
>contig01281_88
GGAAAATAACTAACTAATAaTGGAATTTTGCGATG
>scaffold01763_2310
GCTGCGCTTGATGCaGTTTTAAAAGAACGGA
>scaffold02552_215407
TCTCTGATTTTCAGAaaaATCTAATGTTGACTCAT
>scaffold00806_31828
TAGCTAGTTCCATAATTaAAAATGGTTGGAACC
>scaffold02008_3254
ATTTCTGCTCTGTTTaAAGGTATTCATGTGTTT
>scaffold00996_499
ATTGATTACGAGAAGaCAGAGGTATGCACT
>scaffold01034_202
TACAGGCTGTGTGCaATAAAGTCGTGATTTTG
>contig57160_323
TAATCGAAATTAATTAATAaCGCACATGCATACC
>scaffold01787_1014
TGCTTGGCCATATCaTCTACATTTTGTATAAAAG
>contig06249_101
ACCCATTTGCAGCCaATGATGTTTCTCTCG
>scaffold00020_308
TATTGCTCAAGAAAAAAAAaaGATTTATTCTTATTGCAC
>scaffold02122_58845
CCGCCTTTTGCTCAaAATAACTGCTTGTCAT
>contig25348_784
GGGCATCATTGAAATaAAAAAAAaTCCTTCTTTGT
>scaffold02011_89
GGCTTTAAGATAATGaATTGCAAAAACATTCAAAT
>contig06347_275
GATCTAGGACATCTAaAACGCATTAAAAATAACG
>scaffold01114_759
TGCCGATTTCATTCaATGTTGGAAAAGGAC
>scaffold01295_446
GACGAAAAAAAGGCAaATCTGATCATAAGCTTT
>scaffold03290_1886
AAACAAAAAAACATATCTCaGCATCTCGTTCGTC
>scaffold00020_203
GTGCTTCGCCGAATaGACTATTTCATTGCG
>scaffold00070_61751
TCAACCTATTTCAACATaGTCTCCACGCGCCA
>contig21700_327
CTCGCTTTCTACAAaCTCTCACTTTCAGC
>scaffold00354_1903
GTTCAAATTGTGCATTTaAAATTTTTTTtGGTACCG
>scaffold01166_8931
ACTCCTCGTTTGTGaAATGGCATATTTATTTCG
>contig42149_566
ACACATTTCAACAGTTTaGACTGACCAAAGAC
>contig54587_72
AACATTTGGAACACATTaGAATTAAATTGAAACAATT
>scaffold02597_83
CCTTATTCACAAACATTaACAAAATGTCTGCC
>contig34221_110
CACAACATCAATTTACAAaACCATCCAATAGAC
>contig05279_903
ATCCCATAAACACATTAaCTTTACAATACACAACA
>scaffold01845_7584
AGAAAAGCCATCCTaTGTTTAATATAATCACCAT
>scaffold03099_147354
TGTATTTTTTAAGTGAATAaAATATGCATGTGGC
>scaffold02460_3708
AACCACTTCTAAAAAAAAaaGGACATGTGATGCC
>scaffold03335_263376
ACCGAAACATTCGAaAGATACACCTTATCC
>scaffold02011_324
TAAGTCTTGAGGCGaAAAGTATCATCAATTGAG
>scaffold02242_139
AATTTGCAAAAAACAGCaTGCAAGTCAGCAAT
>scaffold00562_2597
TTTAAATTTTTTCAGCATAaATGGAATATTCTTTCTG
>scaffold03145_17632
GTCCTTTATCTGATATATaAATGTAACAAAAAGTGG
>scaffold02776_1727
ATTCTCGTTGCTATAAAaTGAAGTGCTAAATCA
>scaffold02822_9287
TCTCAGAAATCTGGaATATGAAGTTGCTCAAA
>contig14556_448
GCAGATTAGCTTGAAaGCAATACCCATTAAT
>contig19850_150
TTAAATAATGCAGCCTTaGTGGTTTTGTTCATG
>scaffold01896_567
TCCGTCGTTCGTCTaATCTATATATTGCTATTAT
>contig07066_289
AATGCCGAACTTTTTaCCAGTTCACGTACG
>scaffold00364_1287
GGTAACATCAAATCTTTaTTtAAAACTAAGAAAAACT
>scaffold02157_4541
ACAATTCTTATCAGAAGaGTCGGATACGCATC
>scaffold01585_8850
TATACCTACAAATGAGAaAAATACTTAATTGCTCTG
>scaffold00033_4033
ATGGAAAATTTGATGCTaGGAATTGGCGTTGA
>scaffold02412_280
CCCCTAACGTCATCaACTCTTAATTGCGTTAA
>contig13331_459
TAGCTGGGACCTTCaAAATCTGCCTATACA
>scaffold00525_184
ACGGAGATGAAGAAaGGCTGTTTCTCACT
>scaffold01547_75
AaTAAAATCTTAAAAACACaAAAGAAAATTCGTCCAA
>scaffold02269_730
CATTTCGTCCTGAAaATATGTCACATTGTGTT
>contig15023_229
AGTAAACGAATtCCAAaaAAaTTACCATCCAATC
>scaffold02312_1916
ATCATCCGTAAAAATGaGTGTTGACTATAGC
>scaffold01813_2915
TTAAATTTGTGTCGACAaTTAAACTTACTAGGTAAAG
>scaffold02116_1534
TAATCGTATGAACAACaCAAGTCGAGATCAA
>scaffold02862_111255
TGACCAGTTATCTGaGAGAAGAAATTCACC
>scaffold02431_728
GAGCTATAGACAATTATaCATATACGACGCAT
>scaffold01577_7633
CTTGAGAACAAAAGAAAAAaTCGAAAGAAATCTCG
>scaffold02422_1413
CTTTGGGACTTTTTTTTTAaTGTGCACCGAGACA
>scaffold01305_540
AAAAaGATTAAACGAAATAaTCACCTGTCTCGAA
>scaffold01582_1730
TCGGTAGGAAAAATTTaAATGATAATATGTACAAGC
>contig53311_380
TGTGCTTCTTGAATTTTaTTGGTTTTATCTAACCA
>contig32157_200
CAAACAAACGGATGAaAAATCATAATTCGTGCA
>contig24664_271
CGAATCGAGATCCTaTTGTTATGTTTTATGCAAT
>scaffold00034_126956
GTAAAAACAACAAATCGaAATAACCGTTGGCA
>contig11360_649
CAAATTGTTGCTAAACTTaAAATTAAAAATTGCGATTG
>scaffold03207_576
TACAAATGATTGGCAATaGAACTGAAACATTAGAT
>scaffold01697_476
TCCACCTCAATTTTTaTGTCTTATCCTGCG
>contig28784_1339
ACCGATATATACATACAaCATCAATGTGCGGG
>scaffold02397_525
GAATCAAATCGACTCaAAAAAGGCGAAATGG
>contig33274_64
GCAGAAATTTCACTGaTGACACAAGTGACC
>scaffold00968_4313
GTTTCACGATGTAAAATTaTTTCGTTTAGCTGG
>scaffold01967_913
GACCATGTAAAAGCaACAAACTGATTATAAAGG
>contig12744_191
GCGCATTTTAAAAACTTaACTAGTTCGAAGAG
>scaffold00554_525172
AAGACGTTAGTTAGTTaGTACCGTTTTCAATATA
>scaffold00379_379476
ATTTCAAATGATCGAGaAAAGATTTCGTtGATTC
>scaffold02517_1211
TTGCTGGAGTCAAGaAATGAGAGTTCCAG
>contig58204_414
TCTAATAGCACTTGAATaTCTGTCAATCAATCAAA
>scaffold00103_690
TGCTTCCGCATCTTaAACGTCAGAAGATC
>scaffold00690_19838
GAAATCGTATCAACCaAAGTGATATTGTTTCTAG
>scaffold00506_303
TAATTCTGTCTACTCTaTTATTATAGGTCCACA
>contig29629_177
CTATTTTCATGAAAAAAATaAAAAAACATCGTTGAATG
>scaffold02934_4856
AAGGCTATGTCTTGaAAGTCAAGATAAAATATCA
>scaffold01225_1263
CGATTCCGTATTCAaCGAATTGCTGATAG
>contig13110_293
GCTTCAGACAATTTGaAAAGCGAGTGCCAA
>scaffold02775_2827
GTTAATTCCCGCGTaAGTGAATATATCGCC
>scaffold00539_1757
GTAGTTTACAAGTTACATaTTTGAACATTTAAAGATGG
>contig21814_188
GACAGGGAACAATTAaTGAAAGTCATCAATG
>scaffold00174_98707
CTAGTAGTAATAAGTTACAaAAAAAACGTTGCTGC
>scaffold02761_5023
ACAGCATCAACTTGaGCTCTAAAAATTTCATAG
>contig07801_306
AATTTTCAGTTAATTACACaTAGCAGTTCGTGTA
>scaffold00174_98843
GCAAGAGAACAAGATaCTTCCACTTTACGC
>contig07351_603
GTTAACATGAACTTGaAAACTTCAAATCCTGT
>scaffold00130_846
CTTTCGTTGAAATCAaTCAACGGTACAGGC
>scaffold00038_2509
ATGCTAGCCAACTCaGATACCATGCATGA
>contig03065_369
CTGTTACAACAAAAACTaGAAACAACCAACTG
>scaffold01225_625
GTTGAAGTGATTTCATTaGGCTTTTTCTAGTC
>scaffold00192_85209
GCTAGAAaTTCaGCaATGTTTGTGGTCGG
>scaffold03080_10979
GGTCTGTTTAATTAAAAGaGATTTGCATCAATAGAT
>scaffold00074_696
GCGTTGTAAAAACAAAaTATTGCTAAGTGCC
>scaffold03094_1042
AGATGCTGTAGAACaGCAGCCATACTTTG
>contig07802_22
ATTTCGAAAATATCGAATAaCGGTCCTATTTGCT
>scaffold02327_555
GAAAAGAAACCGTGTaTCCAACTTCGAGTC
>scaffold00783_4920
AACGGTCAGGAATAaAGCCATGGTATCTC
>contig12655_873
TCATGAGCAACGGCaTATCATGTCTGAACT
>scaffold02808_143
TGGTCTTACTTTGCaACGTGAAACCTGCT
>scaffold02808_1172
CTGCCAAGTTTGAAAaATGAGTTGATGTTGA
>scaffold00228_12835
TCTTAGTCTATTTGCTaCTCTGGTTCCGGTT
>scaffold02651_37331
CTGCAACAAATGTAAAAaAAGGCATTATGGGG
>contig48614_473
TGTGATAGGCGACTaTGATGTGTCTTGTC
>contig35938_1309
AATTGTTTGTCACTATAATaGTTGATATGTTTTACCT
>scaffold00690_191645
GCTACCCAACTGTTaCAACTGATATGTCAC
>scaffold01127_27718
TGTTTTTGCCATGAAaATCGCAAAGTATCG
>scaffold03365_1018
CACACTTGAATGTTTTTTaAGTAACCGTGATGT
>scaffold00088_41206
CCTCTTAATGGTCGaAAGATTCGTCTAGTAAA
>contig13300_89
CGTAAATGAAATTGGTAaTTATGGTTTGCGAAT
>scaffold02051_2464
CGGCCGACTGATGGaATGTGATTTATTGATGTG
>scaffold01837_74801
CTGTAGCAGTTTCCaTTTTTtCTCGATAGTGT
>contig27668_236
CTTGTCAGTAGTAATTTaCAGCCTCaTGCAAC
>scaffold01835_36245
CCTAATCTCAACATCaTCAATTGTGATAGCAAA
>scaffold03231_2841
CCATAGGAAATTCAAAAAaaTCAACGGCCGGTA
>scaffold00599_48556
CTGGAAAAAACGATTAAaACAAACATAATGTACCT
>scaffold00126_9954
CTGTCGTTTGATTTAaCAAGTTGAGTTACC
>scaffold03280_560
TAATCACTTTCATGAAAATaTCCCTGGATCGCTG
>scaffold03042_1214
AAAGAAAGTGGAAGAAAaAAATCAAAAATTGATAGAA
>scaffold01617_811
GAAAATATAATTAGATCGGaATTTGCCGCCGACA
>scaffold03298_11433
CCTTCGATGATCTGaTGCATTGATTTATGTATC
>scaffold01800_357810
CCACAGTGCATACAaAGATAAAaCAGTCAC
>contig04891_359
CTTGATGTATTCTGTTTaTTGTtCACATCCGA
>scaffold02287_12793
AATTTGCGAATTTTTACATaCGGCGTCATCACGA
>scaffold03355_1496
TCTTTTTCTTCCAAATTTTaTAAGTAGGCAAGAC
>contig29265_553
GGGAAAGTAAAAACGaTATGTTTCGTAAGATTC
>scaffold01216_264
CTGTAGGCCTTTTATaCTAAATGAAAACCGC
>contig03360_342
TTTTGAGGCATAAGAATaAAAAACATCCATGGC
>scaffold00578_306
ACATCTTTCTCATCAaAAGTTAACGCAATGC
>scaffold01289_4505
TCTTTATTCTTCATGCTaTCTTTTCTtGTCGC
>scaffold01289_1810
GTGATTTCTGTTCCTaTCACGACCTACTAC
>scaffold02560_564
GTATATTCTCATTCTGTTaTGTTAATGACGCCG
>scaffold02378_306
TTGTTTCTGTTTGATGaTTTTtGATTTGTCGG
>scaffold01800_40482
GCTTTCGATACAAAATTTTaAACCTTTTTtGTTTGC
>scaffold01524_3662
GCCGCATAAAAAGCaTTATTCACCCAACAAAT
>contig01853_129
TTGAGTTATTCAAATTCAAaGTTGTTTGGCGATA
>scaffold01032_2772
ATTGCTATGTGCTTTaTATATTGCAGTTCGATT
>contig13200_558
TGTTAGTGTAATCTGaTGGCGGATGTGCCA
>scaffold01572_200033
GCACAACATACACGaCAATATAAAGTCTCAATTT
>scaffold02477_211
TTTGATTTTTCTTAACGATaTTAGAATTTTCGTGTTC
>contig04663_173
TGATTTATTTCGCGTTaGGTGTATCGCTTTT
>scaffold02343_2018
AGCACCTTCCATTTaGAATTATTTCGACATTTAT
>scaffold01452_1628
AGAAAAACGAACATAcaAAaCTAAAATGAGTCAAAA
>scaffold02341_2089
TTAACAAGAAAAaaaGACTaCAACAGCAGAAGCG
>contig26412_146
CATTTCAAAAGAaCAAACaTTTCTCTCGACGCG
>scaffold01256_2621
GAACTAGAAACAGTTTaCCTTCACGGAGCGT
>contig08984_328
GAGTATTATTACGTGaTAAACGAATATTATTCCAA
>scaffold01077_427
AAATCTTTATCTTGATTTTagTCTAACCCTTTAAATT
>scaffold02739_82
CCGATAGATCGAAAagTGATGGGTTTTGC
>scaffold02156_446
TCGTTCGGTCATGCaGCAGAATAAAGATATATG
>contig30369_244
GAGAGTGAGAGTCAaATTATCGGATCGTG
>scaffold02716_2228
ATTTGCCTATCCCGaATGAATAATATCCTCATAA
>scaffold02220_1890
CGTTTTCATTATTGACtagAACAGAGCGCGCG
>scaffold01409_131
GTCGACTtATTTTtATcaTtCTAAAaGCGgAG
>contig24366_416
CGCCTCTCCGTTTGaTTCTTGGTTTTTGCA
>contig26560_540
GAAGTTGCTCAAAATaGCTATACGTAAACTG
>scaffold02192_2889
GAAAAAAAaaCGGTTACAatGGAACTCGGATCG
>scaffold02205_1249
TCATCAGGATTCTAaacAAAAAGAAATAATTCAGC
>scaffold00355_623
GTAAAATTGTATCTTCATTaGTTAGACAGCTATTAAA
>scaffold02226_1046
CATTTCCAAATAAAGCTaTGCCCGTTTGTTGA
>scaffold00075_1960
CAATCAATGTCTCTAAatATTTGGACATGCAT
>scaffold02053_1975
CGCACTATTTtGCAaTGTATTAGCCGATG
>contig10868_981
GGTAGCACGCAGTAatGTAAATACAAACGTCA
>scaffold02453_1802
TATTTCACGATCGAtttacTCCCGTTTTTGTT
>scaffold01968_1193
CGTGATGAACAaTTTTTaAAaGGGGTTGCCAG
>scaffold02453_1831
TGCGATTTTTCGCCaaTTGTTGCATATCCT
>contig10633_633
CTTTTACTGATTGGaatGCAACACAAAATAGAA
>scaffold01720_964
AAAAGCATGTTAAAGTGaCTGTGCACGTAGAC
>scaffold02740_993
GAATTTGCCTGCATTaTTTCTTTCGTTTCGTAT
>contig04131_1249
AAGCGGTGGCTTGCaGAACACAGTCTTAAATT
>scaffold02641_1125
TCTCGTCCGAGCGTaTAAGCGCAATAGATAAT
>scaffold01436_1435
TGAACTTTGAAATGATTATaATTAGAATTTAATTGTTGC
>scaffold01235_963
CGGTACGACAAACAaTTTATCGATTTTGTGCT
>scaffold02472_2100
TTTATGTCGTAGATTATAAaAAATCAGTCTTAATATTTC
>scaffold00450_4474
AAATAaGAAAAAAaGCGAAaAAAaTAAACAAAaCCGAC
>scaffold02032_293
AAAAAAaCAAAAACGAAtaaaaTTTTGAAATTCTTCCG
>scaffold01373_5096
aaCGCAAATCAAAACTAatGGACCATCGCAAT
>contig26527_54
GGGATAGCAGTAAATaTCGATCACCTAATAG
>scaffold02624_2312
ACGTGCGCAATATTagTAATTTTCGAGTGAAT
>scaffold01254_1623
GCATTCCGTTAACAaCCAATTTTCAGGAG
>scaffold01182_3906
CCATGAAAGTCGTCaGGATTTTATAGTAGTTATT
>scaffold01239_1087
GAAAACGACGTGTTAaaTTCCGCCTTACTT
>contig11181_621
GCTTcTTTTAaaTCGTTagAAGGTTCTGGCTC
>scaffold01942_78316
ATCGTGTTTAGATGTTaTtCCAGCAGGCTAG
>scaffold01373_291
tCCCCAATAGCATCaACATGAATAGATTGTC
>scaffold00499_629
GATCTTTGCATGATaaggCATCACCAATTC
>scaffold01170_2038
GACAACATTCCACAaCTGTTTGATGACGC
>scaffold01170_793
TTCAATTTTTTAACGATACaAAAGAGACACGCAC
>scaffold02111_2337
TAccGGGAGAAATAaAAAAACTAGGCACAC
>scaffold02125_6231
TGATATTGTTATTCTTTTTaCCGGCTGTTAAACG
>scaffold01326_1242
GGATAGCAAAACGCaAAACTTAACGGCTG
>contig29353_251
GATAAGAGAAAATATTTGTaTAACATTAACACATGTTG
>contig29941_458
GGGCCACGCCAGCAaAGTTTCTTATAAAGTTTCT
>scaffold00627_1858726
GTGCTGATGAAAAgaATTTATAAGTGTTGTTAAC
>scaffold00694_409
GATAACTGGCAATAGaaTCATTCTAAAACTGAAAT
>scaffold01067_1575
GTAAGCAAACATGAATTaTTtCCTCTTGAATGC
>scaffold02125_1597
TTTATGTCGTTTGACaaCCTTGATGCCAAT
>scaffold02535_968
aTGGCCATCGGGaaaaTAAAATTTGACCACC
>scaffold02032_220
AAACAGTACAGCAGaTATATGGAAATCATCTAC
>contig11980_134
AGTAGAAAAATACTGTGaGCAGTCCGTGTATC
>scaffold00627_1986375
GGTAAATAAAACATATGAGaAAAAGTCTTAGCAATTAG
>contig26833_713
CAACAACAAAAAACTGTtagAAAATCTTGGACC
>scaffold02162_300
TCAAATATGGACAACAAaAAGAAAGAAATGGAC
>scaffold03033_715
ACATTCAAAGCAATTTTTTaAAATGTAACTGCCATT
>scaffold00949_4759
GAAAGAGACATAGAAAAAaAGATAAATAATTACATTTA
>contig30030_65
GAAACGAAGAATAggaTGTGCAAGTCTAGA
