# Supplementary material for: An SNP-based second-generation genetic map of Daphnia magna and its application to QTL analysis of phenotypic traits
Source: BMC Genomics. 2014 Nov 27;15(1):1033. doi: 10.1186/1471-2164-15-1033 (PMC4301878; doi:10.1186/1471-2164-15-1033)
Supplement: Supplementary file 3 — Additional file 3: Compilation of the EST-based markers from Routtu et al. [27] combined with the new SNP map marker map. Information listed includes the names of the SNP marker and the EST derived marker (short labels starting with a P), respectively; the number of the linkage group, and the position of the marker within the linkage group (in cM). (XLSX 85 KB) [file 12864_2014_6845_MOESM3_ESM.xlsx]

## Sheet: Sheet1
Marker	Linkage group	Position
contig12109_982	1	0
scaffold02697_5227	1	0.792605
contig25428_226	1	0.883354
scaffold03326_1096	1	2.13233
scaffold01537_841	1	2.13233
scaffold01302_1996	1	2.35029
scaffold00091_5666	1	3.65494
scaffold00772_255	1	7.32424
scaffold00772_4449	1	7.32424
contig08453_408	1	7.32424
scaffold00736_190	1	7.76141
scaffold02189_1333	1	12.5734
scaffold03191_677	1	16.1871
scaffold01042_154	1	21.381
scaffold01192_71	1	22.5949
contig56003_1057	1	24.5122
scaffold02423_460	1	25.4427
scaffold01908_2193	1	28.435
scaffold01594_2429	1	31.7252
scaffold01264_2914	1	33.072
scaffold01264_2561	1	33.072
scaffold01630_662	1	33.7037
contig08243_112	1	40.9129
contig12074_891	1	40.9129
scaffold00735_2279	1	43.0341
scaffold01513_1699343	1	46.4202
scaffold00523_3546	1	49.8571
scaffold01513_1917336	1	50.1512
contig12069_694	1	54.8651
scaffold02537_1722	1	56.359
scaffold02879_2970	1	58.1324
contig68675_304	1	62.999
scaffold01068_5883	1	64.5729
scaffold01068_287	1	65.0509
scaffold01068_181	1	65.0509
scaffold02252_141057	1	66.2491
scaffold03107_1520	1	68.2846
contig09499_464	1	71.4339
P39	1	72
P126	1	73
scaffold00715_3510	1	83.5768
contig09730_305	1	86.3928
scaffold00878_3411	1	87.1694
scaffold01024_2062	1	87.1694
contig08401_649	1	89.1882
scaffold01072_536	1	89.1882
contig27776_484	1	89.3978
scaffold00728_824	1	90.5951
scaffold01627_196	1	91.0173
scaffold03183_1954	1	91.2036
contig21891_216	1	91.2036
scaffold00642_878	1	91.2036
contig20701_143	1	91.2036
scaffold01827_25322	1	91.3455
scaffold01695_1164	1	91.3455
contig04019_125	1	91.3455
scaffold03117_18776	1	91.3455
contig05621_339	1	91.3455
contig07876_786	1	91.7239
scaffold00177_2205	1	92.024
contig16025_439	1	92.024
scaffold01854_724	1	92.7181
contig52484_296	1	92.7181
contig21487_66	1	92.7181
contig32684_302	1	93.2157
contig07908_673	1	93.6512
scaffold02047_4117	1	93.7897
contig10294_490	1	93.7897
scaffold00272_2397	1	93.7897
contig07138_199	1	93.7897
scaffold00402_229093	1	93.7897
contig24100_150	1	93.7897
contig03827_691	1	93.7897
scaffold01342_673	1	93.7897
contig10288_629	1	93.7897
contig13349_147	1	93.7897
scaffold00177_1443	1	93.7897
contig71163_58	1	93.7897
contig60113_311	1	93.7897
scaffold01358_2148	1	93.7897
scaffold02247_1312	1	93.7897
scaffold02383_49910	1	93.9315
scaffold00918_2998	1	93.9315
contig19055_75	1	93.9315
contig25108_693	1	93.9315
contig28337_274	1	93.9315
contig07060_262	1	94.5095
scaffold00910_673	1	94.5095
scaffold00446_3692	1	94.5095
scaffold00910_5515	1	94.5095
contig07056_804	1	94.5095
scaffold01521_1355	1	94.5095
scaffold00233_2325	1	97.555
scaffold00233_2776	1	97.6956
scaffold01165_3010	1	98.1324
scaffold02456_6305	1	98.1324
scaffold01653_703	1	98.1324
scaffold01277_784	1	98.9944
contig28425_437	1	99.1312
scaffold00605_1059	1	102.309
contig26939_1012	1	104.307
scaffold01399_72	1	105.667
scaffold01399_668	1	105.667
scaffold01727_1348	1	106.303
scaffold01251_3000	1	106.923
scaffold01251_4823	1	107.119
contig11672_713	1	108.954
scaffold01551_6185	1	113.257
scaffold01551_2564	1	113.456
scaffold01304_244	1	115.156
contig19519_456	1	116.485
P173	1	117
scaffold02377_1518	1	119.008
scaffold01252_1234	1	120.345
scaffold01848_669	1	122.699
scaffold01223_4834	1	128.811
scaffold02437_1388274	1	132.549
contig09843_961	1	132.692
contig25501_702	1	132.692
contig25502_503	1	132.692
contig04737_381	1	137.978
scaffold01459_4662	1	137.978
scaffold01459_1656	1	137.978
contig08413_876	1	137.978
scaffold01299_3243	1	137.978
contig12647_966	1	139.996
contig31149_45	1	139.996
contig10518_103	1	142.504
scaffold02882_1690	1	142.678
scaffold00939_966	1	144.505
scaffold01949_1529	1	146.618
scaffold01867_1418	1	147.96
scaffold01318_295	1	148.119
scaffold01318_3562	1	148.119
scaffold01312_4862	1	152.732
contig12030_65	1	154.216
scaffold00902_3291	1	155.163
scaffold01290_705	1	156.865
scaffold00964_2023	1	158.001
scaffold01084_678	1	158.143
scaffold00302_6360	1	162.385
scaffold00636_1283	1	163.66
scaffold01716_179023	1	168.548
scaffold00493_539	1	168.719
scaffold01096_3979	1	171.241
scaffold01096_1436	1	171.421
scaffold02169_1558	1	176.122
scaffold02170_351	1	176.122
scaffold02170_571	1	176.122
scaffold01164_2158	1	177.112
scaffold01433_1910	1	178.235
scaffold01001_3079	1	182.864
scaffold01008_105	1	183.032
scaffold01542_1192	1	183.336
scaffold00774_4722	1	187.487
contig28108_1005	1	188.299
scaffold00926_1223	1	188.601
scaffold01868_2040	1	189.56
scaffold01285_4986	1	190.548
scaffold01599_594	1	190.717
scaffold01391_2616	1	194.43
scaffold01237_4178	1	197.337
scaffold01329_5700	1	198.978
scaffold00254_195	1	201.078
contig31010_476	1	201.241
scaffold00856_5231	1	201.431
scaffold00856_1172	1	201.431
contig14751_181	1	203.568
P94	1	205
P95	1	206
P136	1	207
P22	2	0
contig01404_477	2	1
scaffold00211_737	2	5.46397
scaffold01005_4684	2	18.8307
contig09295_813	2	22.4043
scaffold01259_2285	2	22.9354
contig09147_1146	2	22.9354
scaffold02608_4447	2	28.3941
P155	2	29
scaffold00505_1793	2	31.3109
scaffold01789_2573	2	36.2498
contig17082_477	2	38.7552
scaffold01541_1152	2	47.2378
contig10397_982	2	47.5624
contig13773_1063	2	47.7645
contig14010_433	2	48.9234
scaffold02001_2350	2	50.4353
scaffold01477_1053	2	50.9087
scaffold01713_1281	2	51.821
contig14879_140	2	53.334
contig09195_486	2	55.9605
scaffold01985_912	2	56.9571
scaffold01081_569	2	58.0616
contig24993_520	2	58.5863
scaffold00685_1388	2	66.2675
scaffold00685_3945	2	66.2675
scaffold02428_276	2	67.6116
scaffold01109_462	2	67.6116
scaffold01649_886	2	69.3946
scaffold01074_1624	2	69.6048
scaffold02676_1671	2	71.3362
scaffold01108_739	2	73.1475
scaffold02118_1465	2	73.6123
scaffold02484_126	2	75.1696
scaffold01821_10023	2	76.7546
scaffold01209_839	2	80.7188
contig15361_1126	2	81.1918
scaffold00487_2907	2	82.4456
contig17103_173	2	89.1382
scaffold02155_2965	2	94.0754
contig28760_247	2	97.3388
scaffold01133_475	2	100.488
scaffold01479_896	2	101.783
scaffold02410_633	2	101.906
scaffold00983_2656	2	104.858
scaffold02298_773	2	104.858
scaffold02544_1413	2	104.858
scaffold00193_2875	2	106.243
scaffold01600_170	2	107.406
contig12961_719	2	109.125
scaffold02665_5097	2	109.125
contig29305_345	2	109.565
scaffold03110_80600	2	110.814
P84	2	115
scaffold01710_492	2	128.236
scaffold01710_852	2	128.236
scaffold01036_762	2	131.614
contig07768_933	2	134.561
scaffold00654_586	2	141.625
scaffold00547_1114	2	141.757
contig12035_577	2	142.783
scaffold01555_1633	2	142.783
scaffold01518_871	2	144.402
scaffold01710_391	2	156.282
scaffold02466_559	2	156.883
contig07927_253	2	160.153
scaffold01427_450	2	160.153
scaffold01427_747	2	160.584
contig10330_422	2	161.394
scaffold00529_1368	2	167.675
scaffold00343_307	2	168.859
scaffold01749_437677	2	168.859
scaffold01749_479946	2	168.859
scaffold01490_2062	2	169.954
contig04226_125	2	170.47
contig15201_603	2	170.861
scaffold02027_7509	2	171.298
scaffold00179_1469	2	171.298
scaffold03045_1307	2	171.852
scaffold00141_2309	2	172.119
contig63024_839	2	172.576
contig05697_218	2	172.576
scaffold01954_21527	2	172.928
contig05144_584	2	172.928
scaffold03047_31423	2	173.593
contig14076_323	2	173.593
scaffold00151_73827	2	173.593
scaffold02753_1876	2	173.753
contig65495_658	2	173.753
contig23357_1295	2	173.913
contig53298_44	2	173.913
contig06524_456	2	173.913
scaffold00733_3047	2	173.913
scaffold00660_2583	2	174.054
scaffold00151_74067	2	174.054
scaffold03352_4475	2	174.054
scaffold03215_4226	2	174.054
scaffold03103_77862	2	174.054
scaffold03184_3277	2	174.054
contig02896_543	2	174.054
contig49965_61	2	174.054
contig57398_126	2	174.054
contig17989_469	2	174.073
contig30909_706	2	174.195
contig30458_580	2	174.195
scaffold00061_3546	2	174.609
scaffold02621_1321	2	174.609
scaffold00085_785	2	175.068
scaffold03345_657	2	175.068
contig07477_55	2	175.068
contig02641_137	2	175.068
contig23770_194	2	175.068
scaffold00469_9065	2	175.703
contig06609_207	2	175.703
contig01388_31	2	175.703
contig16652_1222	2	175.875
scaffold01460_1713	2	175.875
scaffold01466_271	2	175.875
scaffold00877_2712	2	175.875
scaffold00469_54207	2	175.875
scaffold02357_1267	2	175.875
scaffold02680_8341	2	175.875
scaffold00186_3028	2	175.875
scaffold01400_1493315	2	175.875
contig33940_170	2	175.875
scaffold00458_1292	2	175.875
scaffold02507_4678	2	175.875
scaffold02290_4730	2	175.875
scaffold02680_8317	2	175.875
contig57946_106	2	175.875
contig11027_1080	2	175.875
scaffold00909_5388	2	175.875
contig28396_1703	2	175.875
scaffold00810_594	2	175.875
scaffold02290_399	2	175.875
contig02901_441	2	175.875
contig53503_1030	2	175.875
scaffold00909_6173	2	175.875
P108	2	175.875
P210	2	175.875
P183	2	175.875
scaffold00050_3863	2	175.875
contig10392_99	2	175.875
scaffold02986_78068	2	175.875
scaffold02407_948	2	175.875
contig28054_690	2	175.875
scaffold01355_140	2	175.875
scaffold01487_1779	2	175.875
contig26089_1686	2	175.875
contig09869_572	2	175.875
scaffold00447_7332	2	175.875
scaffold02185_1487	2	175.875
contig10605_327	2	175.875
scaffold01508_920	2	175.875
contig31602_141	2	176.017
scaffold00371_4059	2	176.017
scaffold01039_1888	2	176.017
scaffold00498_4215	2	176.017
scaffold00719_1126	2	176.017
scaffold01450_2059	2	176.278
scaffold00573_5789	2	176.278
scaffold01083_2427	2	176.278
scaffold01446_1050	2	176.278
scaffold00510_527	2	185.598
scaffold00510_3648	2	185.598
contig25354_234	2	195.429
contig24917_227	2	195.429
scaffold02582_612	3	0
scaffold02449_3052	3	2.81298
contig17599_106	3	4.03631
scaffold02907_512	3	5.56364
scaffold02613_2320	3	5.7574
scaffold01432_2200	3	6.11058
contig32376_168	3	6.11058
scaffold01208_485	3	7.00434
scaffold00132_2045	3	7.39189
scaffold00306_2541	3	7.98541
scaffold00723_480	3	17.2116
scaffold01473_1263	3	18.3902
scaffold02348_3458	3	22.0564
P99	3	25
scaffold01520_347	3	30.3256
scaffold01629_1439	3	30.4865
scaffold01494_1537	3	32.3604
scaffold00634_188	3	32.476
scaffold01574_312	3	34.9697
scaffold01723_1839	3	34.9697
scaffold02300_4452	3	36.0394
scaffold02300_1304	3	36.0394
scaffold02599_838	3	36.186
contig42541_316	3	36.6872
scaffold02717_2889	3	39.9903
scaffold00761_667	3	41.8642
scaffold01702_4063	3	43.869
scaffold01294_1054	3	50.4137
scaffold00895_522	3	51.5974
scaffold00895_394	3	51.5974
scaffold01525_1553	3	53.4321
scaffold01213_1232	3	53.9736
contig14087_1482	3	54.7341
scaffold02593_1287	3	60.8954
contig12024_948	3	61.4511
scaffold02504_7427	3	64.7992
scaffold00571_2896	3	67.2969
scaffold01612_2470	3	70.4625
scaffold02673_457	3	71.2445
contig28466_151	3	71.2445
scaffold01476_1864	3	71.2445
scaffold03314_278615	3	71.6732
contig45002_48	3	71.6732
scaffold02165_1320	3	71.6732
scaffold00553_515	3	71.6732
scaffold02063_3511	3	71.9002
scaffold00032_2459	3	72.0416
scaffold01766_2170	3	72.0416
contig23286_629	3	72.0416
scaffold01766_4192	3	72.0416
contig20114_623	3	72.2801
scaffold00553_702	3	72.2801
scaffold01842_1729	3	72.2801
scaffold02595_647	3	72.2801
scaffold02524_25593	3	72.2801
scaffold02089_1376	3	72.2801
contig50864_172	3	72.2801
scaffold03272_119306	3	72.2801
scaffold01768_25131	3	72.3605
contig27091_99	3	73.0874
contig46787_415	3	73.0874
contig35706_621	3	73.4302
scaffold01825_1922	3	73.4302
scaffold02785_3256	3	74.0951
scaffold03342_1459	3	74.2816
scaffold02089_803	3	74.2816
scaffold00737_3960	3	74.2816
contig31393_753	3	74.4242
scaffold02787_960	3	74.4242
contig50594_264	3	74.7147
scaffold02403_2777	3	74.7147
scaffold02364_802	3	74.7147
contig36520_215	3	75.1484
scaffold00027_940911	3	75.2887
scaffold00362_3045	3	75.2887
scaffold02063_1316	3	75.2887
scaffold01361_37912	3	75.2887
contig14770_66	3	75.2887
scaffold00052_560	3	75.2887
scaffold00497_1715	3	75.2887
contig08877_1426	3	75.5734
contig32739_132	3	75.5734
contig02645_1674	3	76.4062
contig19556_103	3	76.5616
contig11922_447	3	77.0228
contig52309_327	3	79.4371
scaffold01632_2406	3	81.3027
contig59051_320	3	83.1837
contig57699_291	3	83.1837
scaffold01812_808	3	83.1837
contig46870_718	3	85.9115
scaffold01575_2188	3	86.0523
scaffold02306_2426	3	86.3292
scaffold01246_653	3	90.6662
scaffold01246_739	3	91.0527
contig30485_775	3	94.2473
scaffold01139_639	3	96.6
scaffold00773_975	3	97.0247
scaffold00773_4100	3	97.0247
scaffold00773_2551	3	97.0334
scaffold00773_2527	3	97.0334
scaffold00613_1875	3	97.7942
scaffold01410_338	3	100.031
contig16956_582	3	100.61
scaffold02295_1045	3	100.61
scaffold02109_312	3	101.735
scaffold01025_1556	3	102.198
contig01688_320	3	106.072
scaffold02866_4067	3	106.306
contig27581_480	3	108.903
scaffold02003_1472	3	109.499
scaffold02305_2422	3	110.806
scaffold00303_1412	3	110.806
contig26812_503	3	115.062
contig29884_624	3	115.062
contig12634_703	3	116.271
scaffold01621_1817	3	116.47
contig31006_253	3	117.003
contig30711_1393	3	117.003
contig28422_865	3	118.863
scaffold00771_2292	3	118.863
contig24884_229	3	120.27
scaffold01201_3880	3	124.735
contig27690_1530	3	125.777
scaffold02588_1555	3	127.732
scaffold02114_353	3	127.92
scaffold01376_6699	3	139.204
scaffold01930_3209	3	141.185
contig15799_535	3	142.678
scaffold02670_202	3	150.228
scaffold02035_3227	3	150.503
scaffold00288_965	3	154.042
scaffold01464_354	3	161.16
scaffold01464_326	3	161.16
scaffold01826_3497978	3	162.607
P24	3	163
scaffold00465_14438	4	0
scaffold02146_284061	4	0.168329
contig24584_144	4	11.0673
scaffold02903_1318	4	11.1594
contig37410_1222	4	11.2416
scaffold02903_593	4	11.2416
contig14142_1704	4	14.3056
scaffold01644_112	4	16.6707
scaffold01141_3997	4	20.407
contig28589_1902	4	21.1785
scaffold03057_1829	4	37.1224
scaffold02188_743	4	37.1224
scaffold03362_44583	4	37.9662
contig62460_455	4	39.9513
scaffold00195_10237	4	39.9513
scaffold00377_1283	4	39.9513
scaffold02034_4688	4	41.7841
scaffold03213_106099	4	41.7841
scaffold01088_2753	4	42.5737
scaffold02258_265835	4	43.5763
scaffold02158_748	4	43.5763
scaffold00472_2718	4	43.5763
scaffold02819_42030	4	43.5926
scaffold02258_270276	4	43.5926
contig53448_88	4	43.5926
scaffold00167_27679	4	43.5926
scaffold01927_120452	4	43.5926
scaffold00014_437	4	43.5926
contig27150_397	4	43.5926
scaffold00416_1636	4	43.7329
scaffold00022_429	4	43.7343
scaffold00472_3267	4	43.7343
contig06154_69	4	43.7343
scaffold00640_814	4	43.7343
contig39075_97	4	43.7343
scaffold02865_1652	4	43.7343
scaffold00409_266	4	43.8767
scaffold00022_575	4	43.8767
contig28322_1174	4	43.8767
scaffold01314_1765	4	44.0131
scaffold02058_3102	4	44.0131
contig50934_113	4	44.0131
scaffold03025_2267	4	44.0131
scaffold03307_83705	4	44.0131
contig66661_1382	4	44.0131
scaffold02569_144	4	44.1502
scaffold00409_135	4	44.292
contig49502_140	4	44.292
scaffold02318_302	4	44.292
contig24684_580	4	44.292
scaffold03204_99462	4	44.292
contig47342_272	4	44.292
scaffold00170_663	4	44.292
contig32114_462	4	44.4337
scaffold02652_52257	4	44.4337
contig31879_1149	4	44.4337
scaffold00521_37800	4	44.5775
scaffold03362_32122	4	45.0087
P128	4	45.1
scaffold02806_1920	4	45.2913
scaffold00853_5155	4	45.2913
scaffold03232_1636	4	45.2913
contig19994_155	4	45.91
contig00082_146	4	45.91
contig35538_472	4	46.0973
scaffold00301_43800	4	47.4746
scaffold01441_7216	4	47.4746
contig25830_490	4	47.9797
scaffold01486_323	4	47.9797
scaffold01303_1830	4	48.3781
contig12943_390	4	53.2628
scaffold02414_136	4	66.5905
scaffold00279_3241	4	66.5905
contig13204_251	4	70.4171
scaffold02655_14173	4	72.8912
contig00030_316	4	74.955
P184	4	75
scaffold01140_1580	4	81.8436
contig11155_284	4	82.144
scaffold00631_157	4	82.5912
scaffold01385_5115	4	83.0509
scaffold03323_888	4	85.0398
scaffold03323_1126	4	85.0398
contig26645_250	4	85.9209
contig10864_1474	4	86.7437
scaffold02262_800	4	86.7437
scaffold01593_601	4	88.3859
scaffold00914_1147	4	88.3859
scaffold02065_3570	4	88.3859
scaffold01618_642	4	91.4584
scaffold01618_565	4	91.4584
contig13761_56	4	92.0769
P29	4	93
scaffold00019_1725	4	101.451
scaffold00031_105	4	102.558
contig01301_70	4	102.558
scaffold00325_4018	4	103.48
scaffold00325_240	4	103.48
contig52897_878	4	104.411
scaffold02478_6003	4	104.411
contig06295_78	4	104.528
contig05288_405	4	104.738
scaffold01742_3439	4	109.598
contig32974_132	4	114.299
scaffold02351_3435	4	115.186
scaffold00825_141	4	119.331
scaffold01573_151	4	122.35
scaffold01620_948	4	123.167
scaffold01620_787	4	123.167
scaffold01728_712	4	123.167
contig07340_1229	4	123.457
scaffold01190_5051	4	124.608
scaffold00215_701012	4	125.112
scaffold01397_7109	4	127.866
scaffold01556_3484	4	128.498
contig11993_1049	4	128.667
scaffold00057_4994	4	129.003
scaffold02067_466	4	129.621
scaffold02486_4576	4	130.077
scaffold00461_273	4	130.929
scaffold00460_852	4	131.011
scaffold00460_883	4	131.011
scaffold00352_908	4	131.521
scaffold03125_380981	4	132.301
scaffold01181_4496	4	136.459
contig12391_129	4	136.459
scaffold02426_472	4	136.61
contig15293_385	4	136.61
scaffold00641_798	4	140.763
scaffold01622_4249	4	143.215
contig08237_353	4	145.568
scaffold00935_938	4	154.125
contig09434_660	4	156.603
scaffold01317_1774	4	157.065
scaffold02722_330	4	158.206
scaffold02620_5364	4	160.688
scaffold00759_395	4	161.199
scaffold03282_94145	4	161.681
contig15130_209	4	161.681
scaffold03282_89227	4	162.396
scaffold00401_585262	5	0
scaffold00401_540614	5	0.366206
scaffold00172_1242	5	0.509372
scaffold00172_1747	5	0.509372
scaffold01393_3129	5	2.01591
scaffold01976_681	5	4.67623
contig00426_29	5	4.67623
scaffold00579_229	5	6.08899
scaffold00401_90465	5	6.64184
scaffold01097_1289	5	8.73247
scaffold00412_86	5	10.5678
scaffold01553_371	5	18.8794
contig13061_963	5	20.2067
scaffold01061_2641	5	20.926
scaffold01986_256	5	20.995
scaffold00911_457	5	23.3455
scaffold00911_2482	5	23.3455
scaffold00727_28160	5	25.3497
contig13795_552	5	26.9025
contig14288_821	5	30.0509
scaffold01689_2813	5	30.3656
scaffold00609_4709	5	32.7036
scaffold02368_5469	5	32.7036
contig09243_121	5	33.6042
scaffold00991_1627	5	33.6042
contig12064_972	5	36.6275
scaffold00514_2088	5	37.4971
scaffold03221_1865	5	44.5666
contig12993_69	5	55.7413
scaffold00796_1730	5	59.9
contig04172_1006	5	60.3614
scaffold01999_773	5	62.9993
contig14130_357	5	64.1569
scaffold02048_3101	5	97.0826
scaffold02263_2074	5	97.0826
contig25912_474	5	101.741
contig26715_727	5	101.741
scaffold02272_8485	5	103.571
contig29800_1343	5	106.24
scaffold01481_809	5	107.125
contig13555_1685	5	107.125
contig13256_485	5	108.65
scaffold01309_4731	5	113.825
scaffold01309_1055	5	113.825
scaffold01651_320	5	115.738
scaffold01150_4114	5	116.554
scaffold01150_4192	5	116.554
scaffold01484_912	5	118.458
scaffold01484_951	5	118.779
scaffold00666_2247	5	121.76
scaffold00386_3761	5	122.548
scaffold02627_783	5	123.319
contig33125_449	5	123.319
contig10516_961	5	125.277
contig28349_1091	5	125.713
contig14714_250	5	127.151
scaffold00847_1941	5	127.151
scaffold01233_1044	5	128.087
contig13777_916	5	128.087
contig13499_682	5	128.351
scaffold02099_1678	5	128.351
scaffold02099_1511	5	128.351
scaffold00503_2545	5	128.351
scaffold02411_20653	5	128.351
scaffold00264_676	5	128.351
scaffold00244_99580	5	128.351
scaffold03011_1770	5	128.695
scaffold01860_3045	5	128.695
scaffold02005_791	5	128.695
contig30483_835	5	128.833
scaffold00985_1763	5	128.833
scaffold00124_66458	5	128.833
contig22738_252	5	128.833
scaffold02930_19103	5	128.97
contig18270_702	5	128.97
scaffold02744_121669	5	128.97
scaffold01943_650437	5	128.97
contig05179_319	5	128.97
contig09143_508	5	128.97
scaffold02265_1694	5	128.97
contig13642_357	5	128.97
scaffold00071_136	5	128.97
contig25190_676	5	128.97
scaffold00161_2911	5	128.97
scaffold01261_2384	5	128.97
scaffold02411_34673	5	128.97
scaffold01608_1699	5	128.97
scaffold00293_752	5	128.97
scaffold03306_226264	5	128.97
scaffold03011_764	5	128.97
contig21100_884	5	128.97
scaffold03167_25339	5	128.97
scaffold03348_4122	5	128.97
scaffold00870_1299	5	129.112
scaffold00264_727	5	129.112
scaffold00012_1625	5	129.112
scaffold00012_1874	5	129.112
contig00929_85	5	129.112
scaffold02349_2240	5	129.112
scaffold01009_43152	5	129.112
scaffold00495_322	5	129.112
contig64673_830	5	129.397
scaffold03165_3336	5	129.397
scaffold02702_119390	5	129.397
scaffold00889_2638	5	129.542
scaffold02224_2925	5	129.691
scaffold00099_954	5	132.523
scaffold03037_56848	5	133.699
contig09209_163	5	133.699
scaffold01503_7395	5	133.699
scaffold01503_4334	5	133.699
scaffold02847_6693	5	140.709
scaffold00559_2038	5	142.89
contig19201_666	6	0
scaffold01770_59197	6	1e-07
scaffold00173_204	6	1.08995
scaffold02570_796	6	1.89084
scaffold00112_172889	6	2.34635
scaffold02014_809	6	3.25536
scaffold00028_2773	6	5.00882
scaffold00028_403	6	5.10176
contig28688_84	6	11.1381
scaffold00974_4810	6	15.9747
scaffold00974_5407	6	15.9747
scaffold00815_3177	6	20.3365
scaffold01315_244613	6	20.3365
contig14730_239	6	20.513
scaffold01315_18350	6	21.4886
scaffold00650_91376	6	21.8257
contig22220_1096	6	21.8257
contig33515_690	6	21.8257
contig19050_56	6	21.999
scaffold00299_350072	6	21.999
contig21738_646	6	21.999
contig23335_508	6	22.9516
scaffold03295_55653	6	22.9516
scaffold03360_3181	6	22.9516
scaffold03209_197690	6	22.9516
scaffold02463_231	6	23.1118
scaffold00098_2231	6	23.1118
contig31089_38	6	23.1118
scaffold02881_95376	6	23.1118
contig02084_99	6	23.1118
scaffold02972_168621	6	23.1118
contig09374_281	6	23.1118
scaffold02881_9814	6	23.1118
scaffold02029_776	6	23.1118
scaffold00188_2172	6	23.1118
scaffold03209_210452	6	23.1118
scaffold00512_2084	6	23.1118
scaffold03006_1737	6	23.1118
contig11914_924	6	23.1118
scaffold03360_2916	6	23.1118
contig25856_86	6	23.1371
scaffold00081_1367	6	23.1371
scaffold02941_7032	6	23.1371
scaffold00098_1943	6	23.1371
scaffold00606_2933	6	24.0133
P52	6	24.06
scaffold00606_1923	6	24.0735
contig24302_858	6	24.2125
contig12829_294	6	25.4301
scaffold00411_2056	6	25.8143
contig28778_1370	6	27.8513
scaffold02288_2548	6	30.0046
scaffold01324_1094568	6	39.03
scaffold02418_2290	6	44.4801
scaffold02418_4021	6	44.6193
scaffold02408_565	6	49.6822
contig26650_480	6	51.2554
contig11422_500	6	52.9802
contig11192_37	6	53.8251
scaffold02275_1402	6	54.2757
scaffold00194_341	6	55.7589
scaffold00194_522	6	56.1227
scaffold00638_1661	6	57.9244
contig11465_453	6	58.312
scaffold01472_1274	6	59.7787
contig14156_592	6	60.14
scaffold02409_1084	6	61.1738
scaffold00928_52	6	63.2654
contig09851_255	6	64.6155
scaffold01491_1207	6	65.8229
scaffold00941_157873	6	74.2731
contig29224_233	6	76.1572
scaffold01384_1281	6	77.6029
scaffold01059_3197	6	77.6029
scaffold02576_211	6	80.9565
scaffold00511_360	6	84.8902
scaffold01338_3395	6	87.5637
scaffold00560_805	6	87.7037
scaffold00912_2604	6	87.8652
scaffold00645_2782	6	90.1066
contig26529_880	6	92.1809
scaffold02387_1341	6	94.767
contig26704_1487	6	95.4749
scaffold01580_384	6	98.8963
scaffold00684_910969	6	99.9604
scaffold01019_6112	6	99.9604
scaffold00294_2867	6	99.9604
scaffold00684_872834	6	100.482
scaffold02057_361	6	100.659
scaffold00955_1161	6	100.659
scaffold00684_805782	6	100.659
scaffold00648_1231	6	100.659
contig14146_957	6	100.869
contig14149_195	6	101.521
scaffold02136_432	6	101.521
contig06585_26	6	101.521
scaffold01639_2907	6	101.688
scaffold02645_1045	6	103.178
scaffold01498_1398	6	103.551
scaffold00695_2972	6	103.551
scaffold00695_1385	6	103.551
scaffold01514_1337	6	103.551
scaffold01458_1995	6	104.417
scaffold02314_539	6	104.627
scaffold01145_86	6	106.144
scaffold01145_1711	6	106.144
contig34569_107	6	110.595
scaffold00426_2485	6	112.116
scaffold02320_2683	6	114.036
scaffold02493_2381	6	115.467
scaffold01828_618	6	116.368
scaffold01828_7280	6	117.51
scaffold00760_2713	6	117.51
scaffold00814_3590	6	118.425
scaffold02077_1935	6	120.9
scaffold01131_4354	6	125.64
scaffold02221_2779	6	132.209
contig11526_357	6	132.359
scaffold00892_2305	6	134.191
scaffold00408_2681	6	135.008
scaffold00408_86	6	135.134
contig14269_181	6	135.851
scaffold00744_888	6	135.851
contig09105_107	6	135.851
scaffold01266_961	6	136.026
P68	7	0
scaffold00667_1391	7	0.1
scaffold02751_35324	7	0.136266
scaffold02561_5081	7	1.71101
scaffold01624_224	7	3.45604
scaffold01700_4479	7	9.83237
scaffold02253_1201	7	9.83237
contig15745_322	7	10.2155
scaffold02150_1181	7	11.52
contig12423_225	7	15.2062
contig11008_905	7	15.5048
contig09278_273	7	16.0358
contig13249_105	7	17.4208
scaffold01681_480	7	18.647
contig16836_748	7	18.929
scaffold02738_155	7	21.4067
scaffold00897_4285	7	23.5598
scaffold01549_4141	7	25.4005
scaffold00913_129262	7	28.3895
scaffold01483_5255	7	28.6328
contig07462_560	7	30.6211
scaffold01596_2255	7	31.5282
scaffold01558_1758	7	33.5109
contig09427_176	7	34.3894
scaffold00879_2097	7	34.3894
scaffold00879_2325	7	34.4783
scaffold00436_6072	7	39.5149
scaffold01465_1308	7	40.4444
contig30985_89	7	41.7185
contig17123_277	7	42.9971
scaffold01564_3724	7	43.4859
scaffold00888_956	7	44.6101
contig14069_519	7	45.6467
scaffold03150_983	7	46.5637
scaffold03150_2403	7	46.5637
contig21550_804	7	46.76
scaffold01759_55066	7	48.0997
contig42040_42	7	48.2583
scaffold01675_151	7	52.6806
scaffold01672_1695	7	53.3804
scaffold00655_241	7	60.6853
contig24413_560	7	60.8298
contig04819_514	7	62.6509
contig33523_104	7	63.3656
contig07483_1136	7	63.6284
scaffold01998_1991	7	76.7684
scaffold01616_744	7	79.5141
contig03541_425	7	79.5751
scaffold01222_1924	7	80.6513
scaffold01445_2207	7	82.7527
scaffold00940_1498	7	84.6093
contig12781_860	7	85.3611
scaffold03254_277	7	85.5185
scaffold01952_73257	7	85.5185
contig49655_45	7	85.9653
scaffold03263_403	7	86.2815
scaffold01958_1728	7	86.3207
P25	7	86.3207
scaffold02245_391531	7	86.3207
scaffold01958_694	7	86.7495
contig25541_421	7	86.9666
scaffold02246_1037	7	86.9666
scaffold00335_410	7	87.1318
contig51224_180	7	87.1318
contig55932_158	7	87.3067
contig39644_1416	7	87.3067
contig48121_42	7	87.3067
scaffold00992_947	7	87.3067
scaffold01663_2821	7	87.3067
scaffold03254_4465	7	87.3067
scaffold01179_3374	7	87.4494
scaffold03144_1254	7	87.5922
contig22244_156	7	87.5922
scaffold03193_42180	7	87.5922
scaffold03193_10581	7	87.5922
scaffold02137_1648	7	87.7276
contig00451_146	7	87.7319
scaffold03144_1514	7	87.7319
scaffold01952_66236	7	87.7319
contig05311_234	7	87.7319
scaffold02788_534	7	87.8744
contig15839_229	7	87.8744
scaffold02952_458	7	87.8744
scaffold03254_16408	7	87.8744
scaffold01129_687	7	87.8744
contig30840_94	7	87.8744
contig20177_188	7	88.0139
contig55341_141	7	88.0139
contig47963_136	7	88.0139
contig02605_237	7	88.2744
contig08777_694	7	88.2744
contig27844_902	7	88.8159
contig26588_928	7	88.8159
contig12594_290	7	88.8159
scaffold01071_657	7	89.1927
scaffold00496_23421	7	89.1927
scaffold02137_2171	7	89.1927
scaffold00370_1060	7	89.1927
contig44053_72	7	89.3356
scaffold00452_609	7	89.3356
scaffold00610_1097	7	89.4771
scaffold02972_5941	7	89.6321
scaffold01815_9509	7	89.6321
scaffold01869_1276	7	91.8149
scaffold03071_23897	7	91.9196
contig56275_769	7	101.854
contig28101_957	7	102.05
scaffold00657_481	7	102.355
scaffold01502_1474	7	104.81
scaffold02725_148015	7	106.456
scaffold00122_1875	7	108.808
scaffold03096_281992	7	108.808
scaffold02260_7428	7	113.472
scaffold00542_2922	7	115.584
contig23762_899	7	117.59
scaffold02887_3323	7	119.889
scaffold01693_139336	7	125.327
scaffold02668_1008	7	125.85
scaffold00834_69723	7	129.926
scaffold00181_17883	7	131.297
contig60249_18	7	132.741
scaffold00494_1342	7	133.175
scaffold02284_50193	7	133.175
scaffold02284_9343	7	133.175
P197	8	0
contig09990_709	8	1
scaffold00769_2129	8	3.02519
scaffold02712_3060	8	3.3376
scaffold01957_4191	8	4.92541
scaffold01349_606	8	12.9202
scaffold01349_54	8	12.9202
scaffold01579_1795	8	15.2109
scaffold00785_1287	8	18.1725
scaffold02679_2057	8	25.2702
scaffold01110_4114	8	26.7229
scaffold01273_6499	8	32.9148
scaffold01112_3350	8	34.8902
contig06858_468	8	36.7365
contig11347_899	8	38.0806
contig08833_583	8	38.1941
scaffold00977_3052	8	45.8773
scaffold02180_1906	8	47.1472
contig00428_272	8	47.7205
scaffold00267_360	8	47.8827
scaffold03073_63020	8	52.1585
scaffold03275_2087	8	52.3213
P216	8	53
scaffold02315_1331	8	56.284
contig29113_349	8	56.4916
contig29432_375	8	56.9881
scaffold00451_2980	8	58.6502
scaffold00747_1577	8	58.6502
contig06594_666	8	58.6502
scaffold00125_274	8	59.6811
contig64949_163	8	60.6135
scaffold01366_2469	8	61.644
scaffold00618_1968	8	62.4643
contig31390_478	8	63.0212
scaffold02625_443	8	63.1101
scaffold00925_321	8	63.1101
scaffold00944_2839	8	63.5291
P214	8	64
scaffold00801_5125	8	64.3626
scaffold03192_285	8	65.3083
scaffold02154_1676	8	66.1817
scaffold02038_2196	8	66.1817
contig09745_1235	8	66.6239
scaffold01021_4203	8	66.9105
scaffold00600_208	8	67.0544
scaffold02938_117737	8	67.0544
scaffold00110_48423	8	67.0544
contig60166_261	8	67.0544
scaffold01888_11159	8	67.0544
scaffold01829_3115	8	67.0544
scaffold02996_36388	8	67.0544
scaffold00576_5346	8	67.0544
scaffold02642_42653	8	67.0544
scaffold02399_3887	8	67.0544
contig31470_357	8	67.0544
scaffold01185_1821	8	67.0544
scaffold00915_550	8	67.0544
scaffold00729_100739	8	67.0544
contig28579_482	8	67.0544
contig57117_476	8	67.0544
scaffold00729_91407	8	67.2587
scaffold03201_48071	8	67.9779
contig24984_765	8	68.775
scaffold01801_30731	8	68.775
scaffold02844_452	8	68.775
scaffold02479_220	8	70.5025
scaffold00096_2336	8	70.5025
scaffold01206_1703	8	70.6353
scaffold01937_3049	8	70.6353
scaffold02964_4148	8	70.6353
scaffold02642_38639	8	70.6353
scaffold01206_26767	8	70.6353
contig40364_640	8	70.6353
scaffold00213_12875	8	70.6353
scaffold02147_1333	8	70.6353
contig68786_338	8	70.7306
scaffold00115_2154	8	70.7306
scaffold00110_51720	8	70.7306
contig01411_427	8	70.7306
scaffold02933_329046	8	72.2545
scaffold00483_2944	8	73.4355
scaffold00807_3154	8	73.4355
scaffold00921_1488	8	73.4355
contig04472_532	8	73.7281
scaffold00921_492	8	73.7281
scaffold03005_42854	8	73.8959
scaffold00383_3713	8	78.5402
scaffold00383_3557	8	78.5402
scaffold02470_1052	8	78.6932
scaffold00457_1310	8	78.6932
scaffold02783_56271	8	81.2055
contig16814_106	8	86.882
contig13494_368	8	88.0599
contig13834_644	8	89.956
scaffold01438_428	8	93.3347
contig07050_465	8	94.1874
scaffold00629_769	8	94.8495
scaffold02207_2360	8	96.0264
scaffold01126_2577	8	96.3694
scaffold01965_203	8	105.652
scaffold01590_778	8	114.546
scaffold02049_781	8	114.546
contig06258_176	8	116.038
scaffold00207_614	8	118.59
contig14698_81	8	118.59
scaffold00594_6285	8	120.19
scaffold00979_1385	8	120.438
scaffold01300_240	8	123.093
scaffold02491_588054	8	123.427
scaffold00105_76	8	125.327
scaffold00508_18319	8	125.327
contig33327_773	8	125.48
contig01713_234	8	125.48
scaffold00105_600	8	125.6
P180	9	0
P193	9	0.01
scaffold02362_731	9	0.02
contig11977_127	9	0.158413
contig04988_1605	9	4.48593
scaffold00406_2717	9	9.61486
scaffold02471_106	9	11.9586
scaffold02471_498	9	11.9586
contig26613_373	9	11.9586
scaffold01007_2262440	9	16.3975
scaffold01230_1407	9	16.535
contig24797_300	9	19.3715
scaffold01415_897	9	20.8004
scaffold01007_2466455	9	20.8004
scaffold01562_2531	9	22.9689
contig15545_294	9	27.9063
contig28536_921	9	28.8464
scaffold01270_421	9	29.7059
contig59234_156	9	32.4576
contig05691_51	9	32.764
contig24808_706	9	33.3585
contig11064_564	9	34.5088
scaffold01818_2237	9	34.5088
scaffold02797_5193	9	38.9512
scaffold01488_731104	9	39.8989
scaffold00330_3002	9	40.0768
scaffold01662_1345	9	40.6645
scaffold00478_3921	9	41.3223
scaffold01928_956	9	42.2853
scaffold01928_3100	9	42.2853
scaffold02274_1582	9	44.6986
contig12672_297	9	44.6986
scaffold01495_1788	9	44.9824
scaffold01992_184711	9	45.2718
contig44940_573	9	45.2718
contig00080_1457	9	45.6115
contig02429_928	9	46.2785
scaffold02122_58956	9	46.2785
scaffold03297_33462	9	46.4164
scaffold00996_1254	9	46.4164
contig11331_570	9	46.4164
scaffold00178_2131	9	46.58
scaffold02850_1680	9	46.58
scaffold01831_1614	9	46.7239
scaffold00069_1512	9	46.7239
contig01359_942	9	46.8879
contig01281_88	9	47.0253
scaffold01763_2310	9	47.0253
scaffold02552_215407	9	47.168
scaffold00806_31828	9	47.168
scaffold02008_3254	9	47.168
scaffold00996_499	9	47.168
scaffold01034_202	9	47.168
contig57160_323	9	47.168
scaffold01787_1014	9	47.168
contig06249_101	9	47.168
scaffold00020_308	9	47.168
scaffold02122_58845	9	47.168
contig25348_784	9	47.168
scaffold02011_89	9	47.168
contig06347_275	9	47.168
scaffold01114_759	9	47.168
scaffold01295_446	9	47.168
scaffold03290_1886	9	47.168
scaffold00020_203	9	47.168
scaffold00070_61751	9	47.168
contig21700_327	9	47.168
scaffold00354_1903	9	47.168
scaffold01166_8931	9	47.168
contig42149_566	9	47.3434
contig54587_72	9	47.3434
scaffold02597_83	9	47.6069
contig34221_110	9	47.8721
contig05279_903	9	47.8721
scaffold01845_7584	9	48.0116
scaffold03099_147354	9	48.0116
scaffold02460_3708	9	48.2927
scaffold03335_263376	9	48.2927
scaffold02011_324	9	48.4869
scaffold02242_139	9	48.8581
scaffold00562_2597	9	48.8581
scaffold03145_17632	9	49.1728
scaffold02776_1727	9	49.6071
scaffold02822_9287	9	50.8074
contig14556_448	9	51.4745
contig19850_150	9	56.2337
scaffold01896_567	9	75.8315
contig07066_289	9	75.8881
scaffold00364_1287	9	80.138
scaffold02157_4541	9	82.3182
scaffold01585_8850	9	85.2503
scaffold00033_4033	9	91.4272
scaffold02412_280	9	92.836
contig13331_459	9	93.9932
scaffold00525_184	9	101.584
scaffold01547_75	9	101.584
scaffold02269_730	9	105.306
contig15023_229	9	105.549
scaffold02312_1916	9	106.95
scaffold01813_2915	9	110.458
scaffold02116_1534	9	112.935
P32	9	114
P89	9	116
P208	9	118
scaffold02862_111255	10	0
scaffold02431_728	10	2.28079
scaffold01577_7633	10	3.08401
scaffold02422_1413	10	5.9996
scaffold01305_540	10	8.33029
P36	10	9
scaffold01582_1730	10	11.396
contig53311_380	10	14.6033
contig32157_200	10	15.0137
contig24664_271	10	18.6929
scaffold00034_126956	10	18.7974
contig11360_649	10	20.2493
scaffold03207_576	10	24.3842
scaffold01697_476	10	24.3842
contig28784_1339	10	26.0452
scaffold02397_525	10	28.4711
contig33274_64	10	30.9347
scaffold00968_4313	10	31.2371
scaffold01967_913	10	35.2555
contig12744_191	10	36.9328
scaffold00554_525172	10	43.602
scaffold00379_379476	10	44.7498
scaffold02517_1211	10	52.4276
contig58204_414	10	64.1339
scaffold00103_690	10	64.3045
scaffold00690_19838	10	64.3045
scaffold00506_303	10	64.6013
contig29629_177	10	64.6013
scaffold02934_4856	10	64.6013
scaffold01225_1263	10	64.6013
contig13110_293	10	64.6013
scaffold02775_2827	10	64.6013
scaffold00539_1757	10	64.6013
contig21814_188	10	64.775
scaffold00174_98707	10	64.775
scaffold02761_5023	10	64.775
contig07801_306	10	64.775
scaffold00174_98843	10	64.775
contig07351_603	10	64.775
scaffold00130_846	10	64.775
scaffold00038_2509	10	64.775
contig03065_369	10	64.775
scaffold01225_625	10	64.775
scaffold00192_85209	10	65.1043
scaffold03080_10979	10	65.1043
scaffold00074_696	10	65.1043
scaffold03094_1042	10	65.1043
contig07802_22	10	65.3933
scaffold02327_555	10	65.3933
scaffold00783_4920	10	65.7434
contig12655_873	10	65.7434
scaffold02808_143	10	65.9689
scaffold02808_1172	10	65.9689
scaffold00228_12835	10	66.5196
scaffold02651_37331	10	66.5196
contig48614_473	10	66.8841
contig35938_1309	10	67.2738
scaffold00690_191645	10	67.2738
scaffold01127_27718	10	67.6296
scaffold03365_1018	10	68.0414
scaffold00088_41206	10	68.4649
contig13300_89	10	68.7408
scaffold02051_2464	10	68.8963
scaffold01837_74801	10	68.8963
contig27668_236	10	68.8963
scaffold01835_36245	10	68.8963
scaffold03231_2841	10	68.8963
scaffold00599_48556	10	68.8963
scaffold00126_9954	10	68.8963
scaffold03280_560	10	68.8963
scaffold03042_1214	10	68.8963
scaffold01617_811	10	68.8963
scaffold03298_11433	10	69.7492
scaffold01800_357810	10	69.7492
contig04891_359	10	69.7492
scaffold02287_12793	10	69.8903
scaffold03355_1496	10	69.8903
contig29265_553	10	69.8903
scaffold01216_264	10	69.8903
contig03360_342	10	70.3974
scaffold00578_306	10	71.1849
scaffold01289_4505	10	73.5568
scaffold01289_1810	10	73.7389
scaffold02560_564	10	75.063
scaffold02378_306	10	76.9026
scaffold01800_40482	10	77.9808
scaffold01524_3662	10	78.1052
contig01853_129	10	79.0485
scaffold01032_2772	10	80.3293
contig13200_558	10	82.8424
scaffold01572_200033	10	90.3015
scaffold02477_211	10	94.831
contig04663_173	10	98.725
scaffold02343_2018	10	101.646
scaffold01452_1628	10	102.266
scaffold02341_2089	10	102.266
contig26412_146	10	102.266
scaffold01256_2621	10	102.266
contig08984_328	10	102.266
scaffold01077_427	10	102.266
scaffold02739_82	10	102.266
scaffold02156_446	10	102.266
contig30369_244	10	102.266
scaffold02716_2228	10	102.266
scaffold02220_1890	10	102.266
scaffold01409_131	10	102.266
contig24366_416	10	102.266
contig26560_540	10	102.266
scaffold02192_2889	10	102.463
scaffold02205_1249	10	103.188
scaffold00355_623	10	103.188
scaffold02226_1046	10	103.573
scaffold00075_1960	10	104.402
scaffold02053_1975	10	104.851
contig10868_981	10	105.149
scaffold02453_1802	10	105.511
scaffold01968_1193	10	105.511
scaffold02453_1831	10	105.672
contig10633_633	10	106.204
scaffold01720_964	10	106.76
scaffold02740_993	10	107.268
contig04131_1249	10	107.268
scaffold02641_1125	10	107.268
scaffold01436_1435	10	107.402
scaffold01235_963	10	107.402
scaffold02472_2100	10	107.402
scaffold00450_4474	10	107.402
scaffold02032_293	10	107.402
scaffold01373_5096	10	107.402
contig26527_54	10	107.402
scaffold02624_2312	10	107.402
scaffold01254_1623	10	107.443
scaffold01182_3906	10	107.686
scaffold01239_1087	10	107.686
contig11181_621	10	107.686
scaffold01942_78316	10	107.686
scaffold01373_291	10	107.686
scaffold00499_629	10	107.967
scaffold01170_2038	10	107.967
scaffold01170_793	10	107.967
scaffold02111_2337	10	107.967
scaffold02125_6231	10	107.967
scaffold01326_1242	10	107.967
contig29353_251	10	108.107
contig29941_458	10	108.107
scaffold00627_1858726	10	108.107
scaffold00694_409	10	108.107
scaffold01067_1575	10	108.107
scaffold02125_1597	10	108.248
scaffold02535_968	10	108.248
scaffold02032_220	10	108.248
contig11980_134	10	108.248
scaffold00627_1986375	10	108.248
contig26833_713	10	108.248
scaffold02162_300	10	108.248
scaffold03033_715	10	108.248
scaffold00949_4759	10	108.731
contig30030_65	10	108.948
